# Supplementary material for: Are global warming and ocean acidification conspiring against marine ectotherms? A meta-analysis of the respiratory effects of elevated temperature, high CO2 and their interaction
Source: Conserv Physiol. 2016 Mar 23;4(1):cow009. doi: 10.1093/conphys/cow009 (PMC4922249; doi:10.1093/conphys/cow009)
Supplement: Supplementary Data [file conserv_physiol_cow009_supplementary_tables.xlsx]

## Sheet: ST1
Latin name	Common name	Population	Taxonomic group1	Habitat	Acclimation temperature	average duration of temperature treatment (days)	time frame2	method rest	method max	body mass (g)	sample size	Measure temperature (°C)	raw MO2rest	MO2rest (mg O2 kg-1 h-1)	MO2rest (mg O2 kg-1 h-1) 100g animal3	raw MO2active	MO2active (mg O2 kg-1 h-1)	MO2active (mg O2 kg-1 h-1) 100g animal3	Relative MO2rest (%)4	Relative MO2active (%)4	raw AAS	AAS (mg O2 kg-1 h-1)	AAS (mg O2 kg-1 h-1) 100g animal3	Relative aerobic scope (%)4	Clear thermal optimum?5	Q10	Reference
Callinectes sapidus	Atlantic blue crab		crustacean	marine		38.5	acclimated	rest	post-chasing	162	6	13	10.1	19.392	21.3563	46.1	88.512	97.4777	25.5696	25.3297	36	69.12	76.1214	25.2809	no	2.48228	Booth CE, McMahon BR (1992) Aerobic capacity of the blue crab, callinectes sapidus. Physiological Zoology 65: 1074-1091
										170	6	20	22.3	42.816	47.6097	103.7	199.104	221.396	56.4557	56.978	81.4	156.288	173.786	57.1629
										154	6	28	39.5	75.84	82.6804	181.9	349.248	380.748	100	99.9451	142.4	273.408	298.068	100
Oncorhynchus nerka	sockeye salmon		teleost	anadromous		14	acclimated	rest	swimming	36.7	9	5	41	41	33.5519	514	514	420.626	20.9184	57.4302	473	473	387.074	57.4029	yes	2.27833	Brett JR (1964) The respiratory metabolism and swimming performance of young sockeye salmon. Journal of the Fisheries Research Board of Canada 21: 1183-1226
										32.9	10	10	60	60	48.0386	627	627	502.003	30.6122	70.0559	567	567	453.965	68.8107
										55.2	8	15	71	71	63.0443	895	895	794.714	36.2245	100	824	824	731.67	100
										62.6	9	20	120	120	109.269	852	852	775.808	61.2245	95.1955	732	732	666.54	88.835
										52.2	5	24	196	196	172.104	848	848	744.612	100	94.7486	652	652	572.508	79.1262
Bullia digitalis	finger plough shell		gastropod	marine intertidal	13	0.02	acute	rest	other activity	0.75		5	0.25	350.504	131.736	0.75	1051.51	395.208	71.4286	57.6923	0.5	701.007	263.472	52.6316	no	1.18322	Brown AC, Dasilva FM (1983) Acute metabolic-rate - temperature relationships of intact and homogenized bullia-digitalis (gastropoda, nassariidae). Transactions of the Royal Society of South Africa 45: 91-96
										0.75		10	0.27	371.86	139.763	1.15	1583.85	595.285	77.1429	88.4615	0.88	1211.99	455.523	92.6316
										0.75		15	0.28	378.941	142.424	1.18	1596.96	600.216	80	90.7692	0.9	1218.02	457.792	94.7368
										0.75		20	0.3	399.083	149.994	1.2	1596.33	599.978	85.7143	92.3077	0.9	1197.25	449.983	94.7368
										0.75		25	0.35	457.789	172.059	1.3	1700.36	639.076	100	100	0.95	1242.57	467.017	100
Bullia rhodostoma	smooth plough shell		gastropod	marine intertidal	15	0.02	acute	rest	other activity	0.75		10	0.13	179.043	67.2931	0.8	1101.81	414.112	16.25	40	0.67	922.762	346.818	55.8333	no	3.35813	Brown AC, Dasilva FM (1984) Effects of temperature on oxygen-consumption in 2 closely-related whelks from different temperature regimes. Journal of Experimental Marine Biology and Ecology 84: 145-153
										0.75		15	0.33	446.609	167.857	0.85	1150.36	432.359	41.25	42.5	0.52	703.747	264.502	43.3333
										0.75		25	0.8	1046.37	393.278	2	2615.93	983.194	100	100	1.2	1569.56	589.916	100
Pungitius pungitius	nine-spined stickleback	coastal	teleost	euryhaline		120	acclimated	rest	post-chasing	0.684	14	6	1.56604	50.1132	18.4911	20.2254	647.213	238.813	35.5918	69.2651	18.6594	597.1	220.322	75.2394	no	2.21363	Bruneaux M, Nikinmaa M, Laine VN, Lindström K, Primmer CR, Vasemägi A (2014) Differences in the metabolic response to temperature acclimation in nine-spined stickleback (pungitius pungitius) populations from contrasting thermal environments. Journal of Experimental Zoology Part A: Ecological Genetics and Physiology 321: 550-565
										0.684	20	11	2.32774	74.4876	27.485	22.9972	735.911	271.542	52.9031	78.7576	20.6695	661.424	244.057	83.3447
										0.684	10	19	4.39987	140.796	51.9519	29.2441	935.811	345.302	99.9971	100.151	24.8442	795.015	293.35	100.178
		pond								0.684	21	6	1.15136	36.8434	13.5947	26.4723	847.113	312.574	24.2391	80.219	25.3209	810.27	298.979	89.4732		2.97656
										0.684	15	11	2.00243	64.0776	23.6438	27.9969	895.901	330.576	42.1563	84.8391	25.9945	831.824	306.932	91.8533
										0.684	11	19	4.75378	152.121	56.1307	33.0062	1056.2	389.724	100.08	100.019	28.2524	904.078	333.593	99.832
Oncorhynchus mykiss	rainbow trout		teleost	anadromous	15	0.04	acute	rest	post-chasing	33.6	6	8	68.0628	68.0628	54.724	452.88	452.88	364.125	15.9398	57.839	384.817	384.817	309.401	68.9636	yes	2.94408	Chen Z, Snow M, Lawrence CS, Church AR, Narum SR, Devlin RH, Farrell AP (2015) Selection for upper thermal tolerance in rainbow trout (oncorhynchus mykiss walbaum). The Journal of Experimental Biology 218: 803-812
										33.6		12	94.2408	94.2408	75.7717	586.387	586.387	471.468	22.0705	74.8898	492.147	492.147	395.697	88.1983
										33.6		15	149.215	149.215	119.972	683.246	683.246	549.345	34.9449	87.26	534.031	534.031	429.373	95.7046
										33.6		18	201.571	201.571	162.067	759.162	759.162	610.383	47.2062	96.9556	557.592	557.592	448.316	99.9268
										33.6		21	295.812	295.812	237.839	782.723	782.723	629.326	69.2767	99.9646	486.911	486.911	391.487	87.26
										33.6		25	426.702	426.702	343.077	680.628	680.628	547.24	99.9301	86.9257	253.927	253.927	204.163	45.5066
Dicentrarchus labrax	European sea bass		teleost	euryhaline		15	acclimated	extrapolation	swimming	147	5	7	1.38	44.16	47.6972	6.17	197.44	213.255	29.2373	32.3037	4.79	153.28	165.558	33.4264	no	1.70687	Claireaux G, Couturier C, Groison AL (2006) Effect of temperature on maximum swimming speed and cost of transport in juvenile european sea bass (dicentrarchus labrax). Journal of Experimental Biology 209: 3420-3428
										147	8	11	1.68	53.76	58.0661	7.01	224.32	242.288	35.5932	36.7016	5.33	170.56	184.222	37.1947
										147	10	14	2.96	94.72	102.307	9.03	288.96	312.105	62.7119	47.2775	6.07	194.24	209.798	42.3587
										147	9	18	2.87	91.84	99.1963	10.56	337.92	364.987	60.8051	55.288	7.69	246.08	265.791	53.6636
										147	10	22	3.66	117.12	126.501	12.75	408	440.68	77.5424	66.7539	9.09	290.88	314.179	63.4334
										147	8	26	4.47	143.04	154.497	17.27	552.64	596.906	94.7034	90.4188	12.8	409.6	442.408	89.3231
										147	7	30	4.72	151.04	163.138	19.05	609.6	658.428	100	99.7382	14.33	458.56	495.29	100
Gadus morhua	Atlantic cod		teleost	marine		21	acclimated	rest	post-chasing	1000	3	2	19.8	19.8	31.3809	65	65	103.018	36.4641	36.7232	45.2	45.2	71.6372	36.748	no	3.52914	Claireaux G, Webber DM, Lagardère J-P, Kerr SR (2000) Influence of water temperature and oxygenation on the aerobic metabolic scope of atlantic cod (gadus morhua). Journal of Sea Research 44: 257-265
										1000		5	30.8	30.8	48.8147	120	120	190.187	56.7219	67.7966	89.2	89.2	141.372	72.5203
										1000		10	54.3	54.3	86.0597	177	177	280.526	100	100	122.7	122.7	194.466	99.7561
Oncorhynchus gorbuscha	pink salmon		teleost	anadromous	14.5	0.29	acute	rest	swimming	1600	5	8	1.4856	89.1358	155.195	11.207	672.42	1170.75	23.6184	51.4083	9.72141	583.285	1015.56	58.212	no	2.46504	Clark TD, Jeffries KM, Hinch SG, Farrell AP (2011) Exceptional aerobic scope and cardiovascular performance of pink salmon (oncorhynchus gorbuscha) may underlie resilience in a warming climate. The Journal of Experimental Biology 214: 3074-3081
										1600		13	2.51438	150.863	262.667	16.5668	994.009	1730.67	39.9742	75.9946	14.0524	843.147	1468	84.1464
										1600		17	3.26297	195.778	340.869	18.8566	1131.39	1969.87	51.8755	86.4981	15.5936	935.617	1629	93.3749
										1600		20	4.10695	246.417	429.037	20.8539	1251.23	2178.52	65.2934	95.66	16.7469	1004.82	1749.48	100.281
										1600		24	6.29246	377.548	657.349	21.7867	1307.2	2275.97	100.039	99.9389	15.4942	929.653	1618.62	92.7798
Maccullochella peelii peelii	Murray cod		teleost	freshwater	23	0.75	acute	routine	swimming	1000	6	16	18.62	35.7504	56.6606	70	134.4	213.01	69.7378	87.5	51.38	98.6496	156.349	96.1452	no	1.38772	Clark TD, Ryan T, Ingram BA, Woakes AJ, Butler PJ, Frappell PB (2005) Factorial aerobic scope is independent of temperature and primarily modulated by heart rate in exercising murray cod (maccullochella peelii peelii). Physiological and Biochemical Zoology 78: 347-355
										1000	6	22	21.56	41.3952	65.607	75	144	228.225	80.7491	93.75	53.44	102.605	162.618	100
										1000	5	27	26.7	51.264	81.248	80	153.6	243.44	100	100	53.3	102.336	162.192	99.738
Oncorhynchus mykiss	rainbow trout		teleost	anadromous		14	acclimated	rest	swimming	241	12	5	42	42	50.0787	366	366	436.4	35	61.8243	324	324	386.321	65.0602	no	1.69031	Dickson IW, Kramer RH (1971) Factors influencing scope for activity and active and standard metabolism of rainbow trout (salmo gairdneri). Journal of the Fisheries Research Board of Canada 28: 587-596
										241		10	54	54	64.3868	492	492	586.636	45	83.1081	438	438	522.249	87.9518
										241		15	60	60	71.5409	552	552	658.177	50	93.2432	492	492	586.636	98.7952
										241		20	94	94	112.081	592	592	705.871	78.3333	100	498	498	593.79	100
										241		25	120	120	143.082	588	588	701.101	100	99.3243	468	468	558.019	93.9759
Metapenaeus joyneri	Shiba shrimp		crustacean	marine		10	acclimated	routine	swimming	6.3	10	15	2.60676	2606.76	1499.58	17.8915	17891.5	10292.3	47.3097	99.9523	15.2847	15284.7	8792.76	99.9	yes	2.11457	Dissanayake A, Ishimatsu A (2011) Synergistic effects of elevated co2 and temperature on the metabolic scope and activity in a shallow-water coastal decapod (metapenaeus joyneri; crustacea: Penaeidae). ICES Journal of Marine Science: Journal du Conseil 68: 1147-1154
										6.3		20	4.14793	4147.93	2386.16	15.4048	15404.8	8861.85	75.2801	86.0604	11.2569	11256.9	6475.69	73.5744
										6.3		25	5.51218	5512.18	3170.97	13.8056	13805.6	7941.89	100.04	77.1263	8.29343	8293.43	4770.92	54.2054
Premnas biaculeatus	maroon clownfish		teleost	marine		365	acclimated	rest	swimming	5	11	28.5	1.00156	200.312	110.027	3.84225	768.451	422.095	83.4631	86.3428	2.8407	568.139	312.068	87.406	no	1.85182	Donelson JM (2015) Development in a warm future ocean may enhance performance in some species. Journal of Experimental Marine Biology and Ecology 472: 119-125
										6		30	0.898131	149.688	85.2744	4.07042	678.404	386.472	74.8442	91.4702	3.17229	528.715	301.198	97.609
										9		31.5	1.20491	133.879	82.7107	4.4507	494.523	305.517	100.409	100.016	3.24579	360.643	222.806	99.8705
Acanthochromis polyacanthus	spiny chromis damselfish	Heron	teleost	marine		6	acute	rest	swimming	17.5	10	26.9728	183.945	183.945	129.806	599.476	599.476	423.038	58.5812	95.3063	415.531	415.531	293.232	99.8874	yes	5.99335	Donelson JM, Munday PL (2012) Thermal sensitivity does not determine acclimation capacity for a tropical reef fish. Journal of Animal Ecology 81: 1126-1131
										17.5	5	28.4698	222.864	222.864	157.27	536.649	536.649	378.702	70.9757	85.3178	313.786	313.786	221.432	75.4292
										17.5	6	29.9667	314.426	314.426	221.884	628.796	628.796	443.728	100.136	99.9675	314.37	314.37	221.844	75.5696
		Palm	teleost	marine		6	acute	rest	swimming	21.3	12	28.4607	168.925	168.925	123.985	423.56	423.56	310.879	65.7294	98.5024	254.636	254.636	186.894	99.8571		4.07825
										21.3	5	29.9577	198.64	198.64	145.795	427.749	427.749	313.953	77.2918	99.4764	229.109	229.109	168.158	89.8466
										21.3	5	31.4546	257.316	257.316	188.861	429.843	429.843	315.49	100.123	99.9635	172.527	172.527	126.629	67.6578
Acanthochromis polyacanthus		Heron	teleost	marine		365	acclimated	rest	swimming	17.5	10	26.9728	181.611	181.611	128.159	593.75	593.75	418.997	82.9275	99.9579	412.139	412.139	290.838	100.034	no	1.86085
										17.5	10	28.4698	195.565	195.565	138.006	525	525	370.482	89.2992	88.3838	329.435	329.435	232.475	79.9599
										17.5	12	29.9667	218.722	218.722	154.348	589.583	589.583	416.057	99.8733	99.2565	370.861	370.861	261.709	90.0148
		Palm	teleost	marine		365	acclimated	rest	swimming	21.3	12	28.4607	164.015	164.015	120.381	418.75	418.75	307.348	77.3655	94.7398	254.735	254.735	186.967	99.8961	yes	2.34203
										21.3	8	29.9577	200.302	200.302	147.015	441.667	441.667	324.168	94.482	99.9246	241.365	241.365	177.154	94.6528
										21.3	7	31.4546	211.61	211.61	155.315	422.917	422.917	310.406	99.8163	95.6825	211.306	211.306	155.092	82.8652
Limanda limanda	common dab		teleost	marine		60	acclimated	rest	swimming	400		5	14.77	14.77	19.4891	106.91	106.91	141.069	35.3349	62.5205	92.14	92.14	121.579	71.1231	no	2.83209	Duthie GG (1982) The respiratory metabolism of temperature-adapted flatfish at rest and during swimming activity and the use of anaerobic metabolism at moderate swimming speeds. Journal of Experimental Biology 97: 359-373
										236		10	28.8	28.8	34.196	152.51	152.51	181.084	68.8995	89.1871	123.71	123.71	146.888	95.4921
										396		15	41.83	41.83	55.0842	171.38	171.38	225.683	100.072	100.222	129.55	129.55	170.599	100
Microstomus kitt	lemon sole		teleost	marine		60	acclimated	rest	swimming	229		5	28.47	28.47	33.6012	107.58	107.58	126.969	54.9614	65.2	79.11	79.11	93.3681	62.7757	no	1.81911
										242		10	32.92	32.92	39.2847	158.94	158.94	189.669	63.5521	96.3273	126.02	126.02	150.384	100
										221		15	51.79	51.79	60.691	164.61	164.61	192.901	99.9807	99.7636	112.82	112.82	132.21	89.5255
Oncorhynchus clarkii	cutthroat trout		teleost	anadromous		14	acclimated	rest	swimming	90	14	5	47	47	46.02	363	363	355.431	36.4341	60.804	316	316	309.411	65.0206	yes	1.96032	Dwyer WP, Kramer RH (1975) The influence of temperature on scope for activity in cutthroat trout, salmo clarki. Transactions of the American Fisheries Society 104: 552-554
										90		10	74	74	72.457	495	495	484.678	57.3643	82.9146	421	421	412.221	86.6255
										90		15	111	111	108.685	597	597	584.552	86.0465	100	486	486	475.866	100
										90		20	129	129	126.31	559	559	547.344	100	93.6348	430	430	421.034	88.4774
										90		24	117	117	114.56	491	491	480.762	90.6977	82.2446	374	374	366.201	76.9547
Oncorhynchus nerka	sockeye salmon	Chilko	teleost	anadromous	11.5	2	acute	rest	swimming			9.10638	1.08371	65.0225		8.42053	505.232		17.0932	60.5793	7.33682	440.209		66.6983	yes	2.9222	Eliason EJ, Clark TD, Hague MJ, Hanson LM, Gallagher ZS, Jeffries KM, Gale MK, Patterson DA, Hinch SG, Farrell AP (2011) Differences in thermal tolerance among sockeye salmon populations. Science 332: 109-112
												12.4894	1.69094	101.456		11.5877	695.263		26.6709	83.3649	9.89678	593.807		89.9708
												17.4043	2.49871	149.923		13.8503	831.015		39.4119	99.6421	11.3515	681.093		103.196
												19.8936	3.31768	199.061		13.8376	830.255		52.3293	99.551	10.5199	631.195		95.6356
												21.9362	4.27711	256.627		13.6892	821.35		67.4623	98.4832	9.41206	564.724		85.5642
												25.5745	6.33645	380.187		8.96474	537.884		99.944	64.4945	2.62829	157.697		23.8935
		Early Stuart	teleost	anadromous								12.0094	1.90546	114.328		10.2898	617.388		37.5091	66.3858	8.38434	503.06		69.8695		2.25517
												14.9094	2.37328	142.397		13.9193	835.16		46.718	89.8021	11.5461	692.763		96.2171
												18.0021	2.77148	166.289		14.8676	892.058		54.5566	95.9202	12.0962	725.769		100.801
												20.1318	3.58646	215.188		15.4761	928.569		70.5996	99.8461	11.8897	713.381		99.0807
												21.873	4.05958	243.575		13.2666	795.994		79.913	85.5908	9.20699	552.419		76.7249
												24.0684	5.08045	304.827		8.44775	506.865		100.009	54.5016	3.3673	202.038		28.0609
		Gates	teleost	anadromous								11.1779	2.64808	158.885		10.5923	635.54		56.7041	70.1479	7.94425	476.655		72.2205		1.68125
												14.7513	3.27526	196.516		14.1463	848.78		70.1341	93.6844	10.8711	652.265		98.828
												18.0651	3.90244	234.146		15.0523	903.136		83.564	99.6839	11.1498	668.99		101.362
												20.274	4.25087	255.052		13.7282	823.693		91.0251	90.9154	9.47735	568.641		86.1577
												22.0935	4.66899	280.139		11.4286	685.714		99.9784	75.6859	6.75958	405.575		61.4507
		Nechako	teleost	anadromous								13.0199	1.87066	112.24		12.3159	738.954		33.7664	80.4961	10.4452	626.715		83.562		2.99082
												15.1425	2.43994	146.396		14.8783	892.695		44.0422	97.2435	12.4383	746.299		99.5065
												17.3302	2.80363	168.218		15.3089	918.534		50.607	100.058	12.5053	750.316		100.042
												21.1892	3.93865	236.319		11.8398	710.39		71.0947	77.3845	7.90119	474.071		63.2095
												22.9223	5.53529	332.117		9.24593	554.756		99.9149	60.4309	3.71064	222.638		29.6851
		Quesnel	teleost	anadromous								12.0601	1.68803	101.282		12.8131	768.788		29.1039	88.3665	11.1251	667.506		91.1894		2.88376
												15.5365	2.15002	129.001		14.3723	862.336		37.0694	99.1191	12.2222	733.334		100.182
												18.0472	2.88945	173.367		14.4944	869.666		49.8181	99.9616	11.605	696.298		95.1227
												20.3004	3.63005	217.803		13.2567	795.401		62.5871	91.4254	9.62662	577.597		78.9068
												21.9742	4.78284	286.971		11.1998	671.989		82.4628	77.2401	6.41697	385.018		52.5981
												23.7124	5.79883	347.93		10.1668	610.01		99.9797	70.1161	4.36801	262.081		35.8034
		Weaver	teleost	anadromous								10.3863	2.53085	151.851		7.09922	425.953		76.2305	66.3478	4.56837	274.102		56.8912		1.36712
												12.6395	2.58966	155.38		9.65056	579.034		78.0018	90.1922	7.0609	423.654		87.9315
												15.4077	2.7153	162.918		10.7451	644.704		81.7861	100.421	8.02976	481.786		99.997
												17.0815	3.192	191.52		10.0435	602.611		96.1447	93.8646	6.85151	411.09		85.3239
												19.0773	3.32121	199.272		7.88838	473.303		100.036	73.7232	4.56718	274.031		56.8764
Astacus astacus	European crayfish		crustacean	freshwater	18	0.13	acute	rest	post-chasing	72.8	8	18	20	38.4	36.0377	70	134.4	126.132	40	70	50	96	90.0943	71.4286	yes	1.92417	Ern R, Huong DTT, Phuong NT, Madsen PT, Wang T, Bayley M (2015) Some like it hot: Thermal tolerance and oxygen supply capacity in two eurythermal crustaceans. Sci. Rep. 5:
										72.8		25	30	57.6	54.0566	100	192	180.189	60	100	70	134.4	126.132	100
										72.8		32	50	96	90.0943	80	153.6	144.151	100	80	30	57.6	54.0566	42.8571
Penaeus monodon	Giant tiger prawn		crustacean	marine	29	0.21	acute	rest	post-chasing	34	8	30	80	153.6	123.79	340	652.8	526.109	40	85	260	499.2	402.319	96.2963	yes	3.14358
										34		34	120	230.4	185.686	390	748.8	603.478	60	97.5	270	518.4	417.793	100
										34		38	200	384	309.476	400	768	618.952	100	100	200	384	309.476	74.0741
Macrobrachium rosenbergii	giant freshwater prawn		crustacean	freshwater	27	0.13	acute	rest	post-chasing	24	10	30	180	345.6	259.786	430	825.6	620.6	58.0645	82.6923	250	480	360.814	100	yes	1.97293	Ern R, Huong DTT, Phuong NT, Wang T, Bayley M (2014) Oxygen delivery does not limit thermal tolerance in a tropical eurythermal crustacean. The Journal of Experimental Biology:
										24		34	220	422.4	317.516	450	864	649.465	70.9677	86.5385	230	441.6	331.949	92
										24		38	310	595.2	447.409	520	998.4	750.493	100	100	210	403.2	303.084	84
Carassius auratus	goldfish		teleost	feshwater		21	acclimated	rest	post-chasing	2	5	12	2.2351	71.5232	32.7079	8.11258	259.603	118.718	51.7384	74.4274	5.87748	188.079	86.0097	89.7326	no	1.50886	Ferreira EO, Anttila K, Farrell AP (2014) Thermal optima and tolerance in the eurythermic goldfish (carassius auratus): Relationships between whole-animal aerobic capacity and maximum heart rate. Physiological and Biochemical Zoology 87: 599-611
										2	4	20	2.74034	87.6907	40.1014	6.61263	211.604	96.7676	63.4337	60.6663	3.87229	123.913	56.6662	59.119
										2	8	28	4.31654	138.129	63.1672	10.8676	347.763	159.034	99.9198	99.7026	6.55105	209.634	95.8665	100.016
Ameiurus nebulosus	brown bullhead catfish		teleost	feshwater			acute	rest	swimming		2	9.34995	69.6805	69.6805		176.295	176.295		12.5325	12.8214	106.614	106.614	0	13.0176	no	2.33382	Fry FEJ (1947) Effects of the environment on animal activity. Publications of the Ontario Fisheries Research Laboratory 68:
												12.1575	127.624	127.624		252.035	252.035		22.954	18.3298	124.41	124.41	0	15.1905
												16.1532	170.174	170.174		390.792	390.792		30.6069	28.4213	220.618	220.618	0	26.9375
												25.4335	460.584	460.584		861.45	861.45		82.8388	62.6509	400.866	400.866	0	48.9458
												28.4082	480.448	480.448		1071.55	1071.55		86.4116	77.9309	591.102	591.102	0	72.1736
												31.0461	543.491	543.491		1243.6	1243.6		97.7501	90.4434	700.106	700.106	0	85.483
												33.8504	555.769	555.769		1375.06	1375.06		99.9585	100.005	819.294	819.294	0	100.036
Acanthochromis polyacanthus	spiny chromis damselfish	Heron	teleost	marine		5.5	acute	rest	swimming	2.568	8	27	539.612	539.612	259.418	914.549	914.549	439.669	92.5579	73.5168	374.937	374.937	180.251	54.3387	yes	1.16721	Gardiner NM, Munday PL, Nilsson GE (2010) Counter-gradient variation in respiratory performance of coral reef fishes at elevated temperatures. PLoS ONE 5: e13299
										2.492		29	532.957	532.957	254.684	1192.98	1192.98	570.091	91.4163	95.899	660.026	660.026	315.407	95.656
										2.44		31	553.751	553.751	263.507	1243.79	1243.79	591.87	94.983	99.9835	690.044	690.044	328.363	100.006
										2.89		32	582.983	582.983	286.969	1135.47	1135.47	558.929	99.9971	91.276	552.491	552.491	271.96	80.0711
		Lizard	teleost	marine						2.796		29	390.438	390.438	190.923	937.912	937.912	458.637	66.0639	87.7373	547.474	547.474	267.714	100.087		2.62779
										2.153		31	591.302	591.302	274.422	1068.78	1068.78	496.015	100.051	99.979	477.473	477.473	221.594	87.2893
										2.82		32	520.414	520.414	254.917	1002.94	1002.94	491.274	88.0565	93.8202	482.524	482.524	236.357	88.2128
										2.601		33	574.63	574.63	276.96	1022.07	1022.07	492.615	97.2301	95.6097	447.438	447.438	215.656	81.7986
Chromis atripectoralis	black-axil chromis	Heron	teleost	marine		5.5	acute	rest	swimming	4.136	8	27	384.874	384.874	203.533	1100.84	1100.84	582.157	79.1922	72.5191	715.966	715.966	378.625	68.1873	no	1.59267
										4.561		29	405.042	405.042	218.43	1416.81	1416.81	764.051	83.342	93.3338	1011.76	1011.76	545.622	96.3585
										4.52		31	465.546	465.546	250.605	1517.65	1517.65	816.956	95.7914	99.9767	1052.1	1052.1	566.35	100.2
										3.242		32	485.714	485.714	244.649	1514.29	1514.29	762.729	99.9412	99.7553	1028.57	1028.57	518.08	97.9592
		Lizard	teleost	marine		5.5	acute	rest	swimming	5.165		29	381.513	381.513	210.923	1467.23	1467.23	811.169	70.7816	93.9928	1085.71	1085.71	600.246	99.9737	yes	1.67473
										2.402		31	539.496	539.496	255.919	1561.34	1561.34	740.651	100.092	100.022	1021.85	1021.85	484.731	94.0929
										5.641		32	431.933	431.933	243.045	1473.95	1473.95	829.381	80.136	94.4234	1042.02	1042.02	586.335	95.95
										5.113		33	468.908	468.908	258.715	1289.08	1289.08	711.236	86.9958	82.5801	820.168	820.168	452.52	75.5219
Dascyllus aruanus	whitetail dascyllus	Heron	teleost	marine		5.5	acute	rest	swimming	3.1	8	27	458.848	458.848	229.056	1340.65	1340.65	669.247	85.6059	85.1745	881.799	881.799	440.192	84.9517	yes	1.19402
										2.88		29	536.197	536.197	263.756	1573.75	1573.75	774.132	100.037	99.9843	1037.56	1037.56	510.376	99.9573
										4.228		31	407.985	407.985	216.706	1402.48	1402.48	744.944	76.1166	89.103	994.496	994.496	528.238	95.8088
										3.468		32	501.39	501.39	255.971	1283.68	1283.68	655.351	93.5429	81.5555	782.294	782.294	399.38	75.3655
		Lizard	teleost	marine						3.344		29	333.951	333.951	169.253	758.231	758.231	384.286	65.6092	76.9777	424.28	424.28	215.033	78.5703		2.86156
										3.63		31	444.449	444.449	228.983	984.82	984.82	507.385	87.3181	99.9817	540.37	540.37	278.402	100.069
										2.906		32	391.985	391.985	193.165	839.514	839.514	413.702	77.0108	85.2299	447.529	447.529	220.537	82.8758
										3.785		33	508.538	508.538	264.202	859.945	859.945	446.77	99.9093	87.3041	351.407	351.407	182.568	65.0754
Pomacentrus moluccensis	lemon damselfish	Heron	teleost	marine		5.5	acute	rest	swimming	2.277	8	27	403.232	403.232	189.247	895.648	895.648	420.349	84.1821	73.0545	492.415	492.415	231.102	64.2002	yes	1.41171
										3.128		29	412.294	412.294	206.186	1124.94	1124.94	562.58	86.0739	91.7573	712.65	712.65	356.394	92.914
										2.941		31	458.488	458.488	226.478	1225.52	1225.52	605.37	95.7176	99.9612	767.036	767.036	378.892	100.005
										3.503		32	479.102	479.102	245.084	1139.81	1139.81	583.068	100.021	92.9696	660.706	660.706	337.984	86.1415
		Lizard				5.5	acute	rest	swimming	2.854		29	323.3	323.3	158.744	842.95	842.95	413.897	70.5896	81.6812	519.65	519.65	255.154	85.3284	no	2.38452
										3.565		31	359.513	359.513	184.555	968.257	968.257	497.053	78.4963	93.8233	608.744	608.744	312.497	99.9579
										3.068		32	377.669	377.669	188.141	790.905	790.905	393.999	82.4606	76.6381	413.236	413.236	205.859	67.8548
										2.509		33	457.685	457.685	219.011	1031.77	1031.77	493.723	99.9312	99.9778	574.086	574.086	274.712	94.267
Ostorhinchus cyanosoma	yellowstriped cardinalfish	Heron	teleost	marine		5.5	acute	rest	swimming	1.417	8	27	313.274	313.274	133.721	801.77	801.77	342.234	62.1576	76.4318	488.496	488.496	208.514	76.3274	yes	2.59265
										1.326		29	376.991	376.991	158.796	987.611	987.611	416.001	74.7998	94.1478	610.619	610.619	257.205	95.4093
										1.455		31	408.85	408.85	175.443	1048.67	1048.67	450	81.1209	99.9688	639.823	639.823	274.557	99.9723
										1.501		32	504.425	504.425	217.807	1030.09	1030.09	444.786	100.084	98.1972	525.664	525.664	226.978	82.135
		Lizard								2.468		29	207.08	207.08	98.7658	873.451	873.451	416.589	46.4304	97.9206	666.372	666.372	317.823	100.056		6.80827
										2.343		31	331.858	331.858	156.642	817.699	817.699	385.965	74.4077	91.6703	485.841	485.841	229.323	72.9491
										2.439		32	427.434	427.434	203.381	892.035	892.035	424.448	95.8371	100.004	464.602	464.602	221.067	69.76
										1.722		33	446.018	446.018	197.951	400.885	400.885	177.921	100.004	44.9423	0	-45.1327	-20.0308	0
Ostorhinchus doederleini	fourline cardinalfish	Heron	teleost	marine		5.5	acute	rest	swimming	2.167	8	27	230.571	230.571	107.146	727.279	727.279	337.966	55.0288	76.3948	496.708	496.708	230.82	76.4166	yes	3.30411
										2.176		29	301.53	301.53	140.237	952.479	952.479	442.983	71.9642	100.05	650.949	650.949	302.746	100.146
										1.928		31	394.819	394.819	179.234	902.543	902.543	409.722	94.229	94.8049	507.724	507.724	230.488	78.1113
										2.058		32	419.113	419.113	192.761	891.084	891.084	409.834	100.027	93.6012	471.971	471.971	217.072	72.6109
		Lizard								1.678		29	250.074	250.074	110.415	769.069	769.069	339.566	53.4346	100.009	518.995	518.995	229.151	99.9991		4.78724
										2.244		31	284.982	284.982	133.359	647.498	647.498	303	60.8935	84.2001	362.517	362.517	169.642	69.8491
										2.419		32	369.808	369.808	175.673	712.148	712.148	338.296	79.0189	92.607	342.339	342.339	162.624	65.9613
										1.864		33	467.845	467.845	210.956	599.757	599.757	270.436	99.967	77.9918	131.911	131.911	59.48	25.4164
Hippoglossus hippoglossus	Atlantic halibut		teleost	marine		105	acclimated	rest	post-chasing	27.593	8	5	77.3265	77.3265	59.7707	252.052	252.052	194.828	43.6873	61.1777	174.726	174.726	135.057	69.3356	no	1.89105	Gräns A, Jutfelt F, Sandblom E, Jönsson E, Wiklander K, Seth H, Olsson C, Dupont S, Ortega-Martinez O, Einarsdottir I et al. (2014) Aerobic scope fails to explain the detrimental effects on growth resulting from warming and elevated co2 in atlantic halibut. The Journal of Experimental Biology 217: 711-717
										36.203		10	120.767	120.767	98.5593	291.029	291.029	237.511	68.23	70.638	170.262	170.262	138.952	67.5641
										34.481		12	123.625	123.625	99.9134	319.879	319.879	258.524	69.8449	77.6405	196.253	196.253	158.611	77.8783
										36.203		14	125.594	125.594	102.499	332.581	332.581	271.423	70.9571	80.7235	206.987	206.987	168.924	82.1375
										31.898		16	137.426	137.426	109.351	389.218	389.218	309.703	77.6417	94.4704	251.792	251.792	200.353	99.9175
										32.759		18	177.028	177.028	141.615	411.786	411.786	329.411	100.016	99.9481	234.758	234.758	187.796	93.1578
Fundulus heteroclitus	common killifish / mummichog	Northern	teleost	euryhaline		28	acclimated	routine	post-chasing	4.8	13	5	2.4492	78.3745	42.6995	7.33333	234.667	127.85	10.079	16.7811	4.88413	156.292	85.1502	22.823	yes	2.50241	Healy TM, Schulte PM (2012) Thermal acclimation is not necessary to maintain a wide thermal breadth of aerobic scope in the common killifish (fundulus heteroclitus). Physiological and Biochemical Zoology 85: 107-119
										5.3	14	10	5.09707	163.106	90.6412	10.3333	330.667	183.758	20.9756	23.6461	5.23626	167.56	93.1165	24.4685
										5.1	14	15	7.74494	247.838	136.673	18.1667	581.333	320.582	31.8722	41.5713	10.4217	333.495	183.909	48.6997
										4.8	14	20	9.79549	313.456	170.775	20.5	656	357.398	40.3106	46.9108	10.7045	342.544	186.623	50.0211
										3.8	7	25	20.2184	646.989	336.398	41.6667	1333.33	693.259	83.2034	95.3471	21.4482	686.344	356.861	100.225
										3.3	10	30	24.2616	776.37	392.439	43.6667	1397.33	706.322	99.8419	99.9237	19.4051	620.963	313.883	90.678
										4.3	13	33	22.0438	705.402	375.95	30.3333	970.667	517.325	90.7153	69.4127	8.28952	265.265	141.375	38.7361
		Southern								7	6	5	0.952265	30.4725	17.9031	4.33333	138.667	81.4689	4.06951	11.4035	3.38107	108.194	63.5658	23.158		3.59683
										7.7	8	10	3.30247	105.679	63.2829	8.16667	261.333	156.492	14.1131	21.4912	4.8642	155.654	93.2094	33.3164
										7.2	5	15	6.24866	199.957	118.142	14.3333	458.667	270.996	26.7037	37.7193	8.08467	258.709	152.855	55.3745
										6.2	6	20	7.80354	249.713	143.192	17	544	311.944	33.3485	44.7368	9.19646	294.287	168.752	62.9894
										5.7	6	25	16.1316	516.21	291.073	30.1667	965.333	544.317	68.9383	79.386	14.0351	449.123	253.245	96.1309
										3.5	6	30	23.3646	747.667	382.404	38	1216	621.938	99.8487	100	14.6354	468.333	239.534	100.242
										5.2	5	33	17.9543	574.538	318.068	29.5	944	522.604	76.7278	77.6316	11.5457	369.462	204.536	79.0801
Forsterygion lapillum	common triplefin		teleost	marine		28	acclimated	rest	post-chasing	2.1		15	0.09	90	41.561	0.35	350	161.626	69.2308	85.3659	0.26	260	120.065	83.871	yes	1.84573	Khan JR, Herbert NA (2012) The behavioural thermal preference of the common triplefin (forsterygion lapillum) tracks aerobic scope optima at the upper thermal limit of its distribution. Journal of Thermal Biology 37: 118-124
										2.1		18	0.1	100	46.1789	0.41	410	189.334	76.9231	100	0.31	310	143.155	100
										2.1		21	0.13	130	60.0326	0.39	390	180.098	100	95.122	0.26	260	120.065	83.871
Forsterygion lapillum	common triplefin		teleost	marine		28	acclimated	rest	post-chasing	2.08	10	15	0.09	90	41.4816	0.35	350	161.317	45	58.3333	0.26	260	119.836	56.5217		2.22222	Khan JR, Iftikar FI, Herbert NA, Gnaiger E, Hickey AJR (2014) Thermal plasticity of skeletal muscle mitochondrial activity and whole animal respiration in a common intertidal triplefin fish, forsterygion lapillum (family: Tripterygiidae). Journal of Comparative Physiology B 184: 991-1001
										2.08		18	0.1	100	46.0906	0.4	400	184.363	50	66.6667	0.3	300	138.272	65.2174
										2.08		21	0.125	125	57.6133	0.39	390	179.753	62.5	65	0.265	265	122.14	57.6087
										2.08		24	0.14	140	64.5269	0.6	600	276.544	70	100	0.46	460	212.017	100
										2.08		25	0.2	200	92.1813	0.5	500	230.453	100	83.3333	0.3	300	138.272	65.2174
Polyprion oxygeneios	hapuku wreckfish		teleost	marine		28	acclimated	rest	post-chasing	119	8	12									100	100		26.6667	yes		Khan JR, Pether S, Bruce M, Walker SP, Herbert NA (2014) Optimum temperatures for growth and feed conversion in cultured hapuku (polyprion oxygeneios) — is there a link to aerobic metabolic scope and final temperature preference? Aquaculture 430: 107-113
										136		15									200	200		53.3333
										167		18									325	325		86.6667
										161		21									375	375		100
										111		24									150	150		40
Oncorhynchus nerka	sockeye salmon	Gates	teleost	anadromous		5	acute	routine	swimming	2670	3	11	2.2776	136.656	263.591	10.8648	651.886	1257.4	48.0506	72.9179	8.58717	515.23	993.81	72.7726	yes	1.94735	Lee CG, Farrell AP, Lotto A, MacNutt M, Hinch S, Healey M (2003) The effect of temperature on swimming performance and oxygen consumption in adult sockeye (oncorhynchus nerka) and coho (o. Kisutch) salmon stocks. Journal of Experimental Biology 206: 3239-3251
										2670		13	3.43114	205.869	397.093	13.6435	818.608	1578.99	72.387	91.5669	10.2123	612.74	1181.89	86.5452
										2670		16	4.06046	243.628	469.925	14.2638	855.827	1650.78	85.6637	95.7301	10.2033	612.199	1180.85	86.4688
										2670		18	3.08715	185.229	357.282	14.8964	893.781	1723.98	65.1298	99.9755	11.8092	708.552	1366.7	100.078
										2670		20	3.99821	239.893	462.721	11.9638	717.83	1384.6	84.3504	80.2942	7.96562	477.937	921.878	67.5053
										2670		22	4.74094	284.457	548.679	13.1093	786.559	1517.17	100.02	87.982	8.36838	502.103	968.489	70.9185
Oncorhynchus kisutch	coho salmon		teleost	anadromous		0.2	acute	routine	swimming	2300	4	4.9709	2.00688	120.413	225.434	7.98867	479.32	897.369	73.7824	80.7752	5.98179	358.907	671.936	80.8349	yes	1.70484
										2300		6.46992	2.19152	131.491	246.175	8.97788	538.673	1008.49	80.5708	90.7773	6.78635	407.181	762.313	91.7075
										2300		7.93098	2.41328	144.797	271.084	9.81	588.6	1101.96	88.7235	99.1911	7.39672	443.803	830.876	99.9557
										2300		8.7911	2.57854	154.712	289.648	9.89349	593.61	1111.34	94.7993	100.035	7.31495	438.897	821.691	98.8507
										2300		9.64991	2.67074	160.244	300.005	9.62403	577.442	1081.07	98.1889	97.3108	6.9533	417.198	781.066	93.9634
										2300		10.6949	2.72356	163.414	305.938	9.15959	549.576	1028.9	100.131	92.6147	6.43603	386.162	722.961	86.9734
Gibberulus gibberulus gibbosus	humbacked conch		gastropod	marine sub-tidal	28	0.83	acute	rest	post-chasing	0.98	10	28	91.4698	91.4698	36.2679	389.105	389.105	154.281	55.1023	72.459	297.635	297.635	118.013	72.594	yes	1.80998	Lefevre S, Watson SA, Munday PL, Nilsson GE (2015) Will jumping snails prevail? Influence of near-future CO2, temperature and hypoxia on respiratory performance in the tropical conch Gibberulus gibberulus gibbosus. Journal of Experimental Biology.In press. doi:10.1242/jeb.120717
										0.98	9	33	127.424	127.424	50.5239	536.965	536.965	212.908	76.7615	99.9935	409.541	409.541	162.384	99.888
										0.98	6	38	165.559	165.559	65.6443	478.599	478.599	189.765	99.7341	89.1246	313.041	313.041	124.121	76.3514
Solea solea	common sole		teleost	marine		10	acclimated	rest	post-chasing	100	8	5.0495	18.2379	18.2379	18.2379	58.6784	58.6784	58.6784	33.8365	37.3748	40.4405	40.4405	40.4405	35.4741	yes	1.7241	Lefrancois C, Claireaux G (2003) Influence of ambient oxygenation and temperature on metabolic scope and scope for heart rate in the common sole solea solea. Marine Ecology Progress Series 259: 273-284
										100		10.0396	25.3744	25.3744	25.3744	97.533	97.533	97.533	47.0769	62.123	72.1586	72.1586	72.1586	63.297
										100		15.0891	32.511	32.511	32.511	137.974	137.974	137.974	60.3173	87.8813	105.463	105.463	105.463	92.511
										100		20.0792	42.8194	42.8194	42.8194	157.004	157.004	157.004	79.4423	100.003	114.185	114.185	114.185	100.162
										100		24.9505	53.9207	53.9207	53.9207	117.357	117.357	117.357	100.038	74.7496	63.4361	63.4361	63.4361	55.6457
Pagothenia borchgrevinki	bald notothen		teleost	marine	0	0.83	acute	rest	swimming	84	8	0	32.8	32.8	32.8	221.5	221.5	221.5	63.5659	73.3444	188.7	188.7	188.7	70.9398	yes	2.12794	Lowe CJ, Davison W (2006) Thermal sensitivity of scope for activity in pagothenia borchgrevinki, a cryopelagic antarctic nototheniid fish. Polar Biology 29: 971-977
										84		3	36.4	36.4	36.4	302.4	302.4	302.4	70.5426	100.132	266	266	266	100
										84		6	51.6	51.6	51.6	156.5	156.5	156.5	100	51.8212	104.9	104.9	104.9	39.4361
Scophthalmus maximus	turbot		teleost	marine		21	acclimated	rest	chase	500	4	6	12.7873	12.7873	17.643	106.898	106.898	147.491	19.1141	47.9365	93.9502	93.9502	129.848	52.8107	no	2.82659	Mallekh R, Lagardere JP (2002) Effect of temperature and dissolved oxygen concentration on the metabolic rate of the turbot and the relationship between metabolic scope and feeding demand. Journal of Fish Biology 60: 1105-1115
										500		10.0641	20.7223	20.7223	28.5911	124.255	124.255	171.439	30.975	55.7199	103.722	103.722	142.848	58.3036
										500		14.0549	26.3169	26.3169	36.3102	179.255	179.255	247.323	39.3376	80.3832	150.987	150.987	211.013	84.8717
										500		18.0092	43.6662	43.6662	60.2476	218.96	218.96	302.105	65.2709	98.1882	177.935	177.935	241.858	100.02
										500		21.9268	66.9106	66.9106	92.3185	223.375	223.375	308.197	100.016	100.168	162.693	162.693	215.879	91.452
Signaus rivulatus	marbled spinefoot		teleost	marine		30	acclimated	rest	post-chasing	19.1	12	17.2192									506.12			59.7827	no		Marras S, Cucco A, Antognarelli F, Azzurro E, Milazzo M, Bariche M, Butenschön M, Kay S, Di Bitetto M, Quattrocchi G et al. (2015) Predicting future thermal habitat suitability of competing native and invasive fish species: From metabolic scope to oceanographic modelling. Conservation Physiology 3:
												20.2069									569.856			67.3111
												22.8668									647.032			76.4271
												25.8505									796.352			94.0648
												29.0724									846.627			100.003
												31.6928									770.641			91.0278
Sarpa salpa	salema		teleost	marine		30	acclimated	rest	post-chasing	19.4	12	17.2171									551.165			78.6143	yes
												20.2972									637.444			90.9205
												22.7708									701.064			99.9949
												25.7654									616.153			87.8837
Cerastoderma edule	common cockle		bivalve	marine intertidal		0.04	acute	rest	other activity			5	0.13	182.262		0.8	1121.61		52	44.4444	0.67	939.35		43.2258	no	1.54643	Newell RC (1966) Effect of temperature on the metabolism of poikilotherms. Nature 212: 426-428
												10	0.13	179.043		1	1377.26		52	55.5556	0.87	1198.21		56.129
												15	0.25	338.34		1.4	1894.7		100	77.7778	1.15	1556.36		74.1935
												20	0.25	332.569		1.8	2394.5		100	100	1.55	2061.93		100
Littorina littorea	common periwinkle		gastropod	marine intertidal		17.5	acclimated	rest	other activity	0.03		6.5	0.2	278.899	55.0644	1.5	2091.74	412.983	66.6667	65.2174	1.3	1812.84	357.919	61.9048	no	1	Newell RC, Pye VI (1970) The influence of thermal acclimation on the relation between oxygen consumption and temperature in littorina littorea (l.) and mytilus edulis l. Comparative Biochemistry and Physiology 34: 385-397
										0.03		11.8	0.3	410.567	81.0604	2	2737.11	540.402	100	86.9565	1.7	2326.55	459.342	80.9524
										0.03		15	0.2	270.672	53.4401	1.7	2300.71	454.241	66.6667	73.913	1.5	2030.04	400.801	71.4286
										0.03		20	0.2	266.055	52.5286	2.3	3059.64	604.079	66.6667	100	2.1	2793.58	551.551	100
Littorina littorea	common periwinkle		gastropod	marine intertidal		90	acclimated	rest	other activity	0.03		13	0.13	177.166	34.9789	1.75	2384.93	470.869	32.5	76.087	1.62	2207.77	435.89	74.6544	no	1.93699	Newell RC, Pye VI (1971) Quantitative aspects of the relationship between metabolism and temperature in the winkle littorina littorea (l.). Comparative Biochemistry and Physiology Part B: Comparative Biochemistry 38: 635-650
										0.03		17.5	0.13	174.423	34.4373	1.75	2348.01	463.579	32.5	76.087	1.62	2173.58	429.142	74.6544
										0.03		30	0.4	514.558	101.592	2	2572.79	507.959	100	86.9565	1.6	2058.23	406.367	73.7327
										0.03		32.5	0.13	165.863	32.7473	2.3	2934.51	579.375	32.5	100	2.17	2768.64	546.627	100
Ostorhinchus cyanosoma	yellowstriped cardinalfish		teleost	marine		7	acclimated	rest	swimming	2.75	7	29	252.041	252.041	122.839	1016.94	1016.94	495.635	48.0994	92.0308	764.899	764.899	372.796	99.9869	yes	5.90241	Nilsson GE, Crawley N, Lunde IG, Munday PL (2009) Elevated temperature reduced the respiratory scope of coral reef fishes. Glob. Change Biol. 15: 1405
										2.75		31	391.214	391.214	190.669	1041.75	1041.75	507.726	74.6591	94.2759	650.535	650.535	317.057	85.0372
										2.75		32	524.494	524.494	255.627	1104.73	1104.73	538.421	100.094	99.9754	580.234	580.234	282.794	75.8476
										2.75		33	512.723	512.723	249.89	631.429	631.429	307.745	97.8478	57.1429	118.706	118.706	57.8547	15.5171
Ostorhinchus doederleini	fourline cardinalfish		teleost	marine		7	acclimated	rest	swimming	2.68	7	29	280.261	280.261	135.891	886.122	886.122	429.656	53.1804	100.014	605.861	605.861	293.765	99.9771	yes	4.85946
										2.68		31	335.928	335.928	162.882	774.751	774.751	375.655	63.7435	87.4437	438.823	438.823	212.773	72.413
										2.68		32	449.151	449.151	217.781	868.58	868.58	421.15	85.2279	98.0339	419.429	419.429	203.37	69.2128
										2.68		33	527.47	527.47	255.755	721.657	721.657	349.911	100.089	81.4511	194.187	194.187	94.1557	32.044
Acanthochromis polyacanthus	spiny chromis damselfish		teleost	marine		7	acclimated	rest	swimming	2.7	7	29	448.208	448.208	217.647	1120.52	1120.52	544.118	60.9807	85.3405	672.313	672.313	326.471	100.047	yes	3.38122
										2.7		31	734.853	734.853	356.84	1313.36	1313.36	637.757	99.9801	100.027	578.502	578.502	280.917	86.0866
										2.7		32	656.678	656.678	318.878	1240.39	1240.39	602.326	89.3439	94.47	583.713	583.713	283.447	86.8621
										2.7		33	729.642	729.642	354.309	1297.72	1297.72	630.164	99.271	98.8362	568.078	568.078	275.855	84.5354
Chromis atripectoralis	black-axil chromis		teleost	marine		7	acclimated	rest	swimming	5.74	7	29	456.075	456.075	257.524	1697.2	1697.2	958.329	76.2667	94.9746	1241.12	1241.12	700.804	98.19	yes	1.9697
										5.74		32	523.364	523.364	295.52	1786.92	1786.92	1008.99	87.5191	99.9953	1263.55	1263.55	713.469	99.9645
										5.74		33	598.131	598.131	337.737	1600	1600	903.446	100.022	89.5355	1001.87	1001.87	565.709	79.2618
Dascyllus aruanus	whitetail dascyllus		teleost	marine		7	acclimated	rest	swimming	2.9		29	366.346	366.346	180.456	911.93	911.93	449.201	58.6153	76.4401	545.584	545.584	268.746	79.9977	yes	3.80477
										2.9		31	511.437	511.437	251.925	1193.46	1193.46	587.878	81.83	100.039	682.022	682.022	335.953	100.003
										2.9		32	489.653	489.653	241.195	1029.94	1029.94	507.332	78.3444	86.332	540.289	540.289	266.137	79.2212
										2.9		33	625.205	625.205	307.966	1060.6	1060.6	522.432	100.033	88.9017	435.392	435.392	214.467	63.8404
Lates calcarifer	barramundi		teleost	catadromous	29	0.67	acute	rest	post-chasing	25.4	7	23	1.13208	67.9245	51.6408	6.79245	407.547	309.845	26.3273	44.3951	5.66038	339.623	258.204	51.458	no	2.43513	Norin T, Malte H, Clark TD (2014) Aerobic scope does not predict the performance of a tropical eurythermal fish at elevated temperatures. The Journal of Experimental Biology 217: 244-251
										25.4		29	2.03774	122.264	92.9535	8.87547	532.528	404.864	47.3892	58.0096	6.83774	410.264	311.911	62.1612
										25.4		35	3.21509	192.906	146.66	12.5434	752.604	572.181	74.7696	81.983	9.3283	559.698	425.521	84.8027
										25.4		38	4.30189	258.113	196.235	15.2604	915.623	696.119	100.044	99.741	10.9585	657.509	499.883	99.6226
						35	acclimated	rest	post-chasing	75.1	4	29	2.08302	124.981	118.025	8.78491	527.094	497.756	58.1849	84.4702	6.70189	402.113	379.731	98.5572		1.82375
										75.1	8	38	3.57736	214.642	202.694	10.3698	622.189	587.557	99.9262	99.7097	6.79245	407.547	384.863	99.889
Albula vulpes	bonefish		teleost	marine		1	acute	rest	swimming	1000	12	23.8203	3.92318	235.391	373.069	9.71813	583.088	924.132	52.873	93.4436	5.79495	347.697	551.063	83.6213	yes	1.67102	Nowell L, Brownscombe J, Gutowsky LG, Murchie K, Suski C, Danylchuk A, Shultz A, Cooke S (2015) Swimming energetics and thermal ecology of adult bonefish (albula vulpes): A combined laboratory and field study in eleuthera, the bahamas. Environmental Biology of Fishes 98: 2133-2146
										1000		27.262	3.47729	208.638	330.668	10.4059	624.357	989.539	46.8638	100.057	6.92865	415.719	658.87	99.9805
										1000		31.1166	4.33518	260.111	412.247	10.2563	615.376	975.306	58.4255	98.618	5.9211	355.266	563.059	85.4415
										1000		33.8356	5.6497	338.982	537.25	9.4709	568.254	900.622	76.1415	91.0663	3.8212	229.272	363.372	55.14
										1000		36.2447	7.42472	445.483	706.043	8.38996	503.397	797.831	100.064	80.6727	0.965237	57.9142	91.7878	13.9284
Silurus meridionalis	southern blue catfish		teleost	freshwater		21	acclimated	rest	swimming	20.1	8	15	25	25	18.1376	125	125	90.6879	50	38.4615	100	100	72.5503	36.3636	no	1.46973	Pang X, Cao ZD, Peng JL, Fu SJ (2010) The effects of feeding on the swimming performance and metabolic response of juvenile southern catfish, silurus meridionalis, acclimated at different temperatures. Comparative Biochemistry and Physiology A-Molecular & Integrative Physiology 155: 253-258
										21.3		21	33	33	24.2209	180	180	132.114	66	55.3846	147	147	107.893	53.4545
										19.8		27	40	40	28.933	260	260	188.064	80	80	220	220	159.131	80
										20		33	50	50	36.239	325	325	235.553	100	100	275	275	199.314	100
Spinibarbus sinensis	qingbo		teleost	freshwater		21	acclimated	rest	swimming	4.63	8	10	93	93	50.3036	296.4	296.4	160.322	34.7015	24.8033	203.4	203.4	110.019	21.9299	no	1.69693	Pang X, Yuan XZ, Cao ZD, Fu SJ (2013) The effects of temperature and exercise training on swimming performance in juvenile qingbo (spinibarbus sinensis). Journal of Comparative Physiology B: Biochemical, Systemic, and Environmental Physiology: 1-10
										4.37		15	121.4	121.4	64.9105	468.7	468.7	250.606	45.2985	39.2218	347.3	347.3	185.695	37.4447
										4.49		20	152.3	152.3	81.8746	701.6	701.6	377.171	56.8284	58.7113	549.3	549.3	295.297	59.2237
										4.36		25	200.3	200.3	107.048	1088.5	1088.5	581.736	74.7388	91.0879	888.2	888.2	474.688	95.7628
										4.13		30	267.8	267.8	141.58	1195.3	1195.3	631.927	99.9254	100.025	927.5	927.5	490.347	100
Littoraria undulata	robust shell		gastropod	marine intertidal	25	0.04	acute	rest	other activity			15	18			43			45	47.7778	25			48.0769	yes	1.49071	Patnaik SK, Rao YP, Rao DGVP (1985) Studies on the standard and active rates of metabolism of a tropical intertidal gastropod littorina (littoraria) undulata (gray): Effect of body size and temperature. Monitore Zoologico Italiano-Italian Journal of Zoology 19: 101-109
												20	20			45			50	50	25			48.0769
												25	23			70			57.5	77.7778	47			90.3846
												30	23			75			57.5	83.3333	52			100
												35	40			78			100	86.6667	38			73.0769
												40	40			90			100	100	50			96.1538
												45	10			20			25	22.2222	10			19.2308
Dosidicus gigas	jumbo squid		cephalopod	marine	10	0.5	acute	rest	other activity	26	7	10	8	256	195.54	18	576	439.964	17.7778	25.7143	10	320	244.424	40	no	3.16287	Rosa R, Seibel BA (2008) Synergistic effects of climate-related variables suggest future physiological impairment in a top oceanic predator. Proceedings of the National Academy of Sciences 105: 20776-20780
										26	16	20	13	416	317.752	23	736	562.176	28.8889	32.8571	10	320	244.424	40
										26	15	25	45	1440	1099.91	70	2240	1710.97	100	100	25	800	611.061	100
Acanthochromis polyacanthus	spiny chromis damselfish	Papa new guinea	teleost	marine		13	acclimated	rest	swimming	4.43	8	29	319.792	319.792	171.454	775.521	775.521	415.79	81.3719	78.4146	455.729	455.729	244.336	66.5298	yes	1.67112	Rummer JL, Couturier CS, Stecyk JAW, Gardiner NM, Kinch JP, Nilsson GE, Munday PL (2014) Life on the edge: Thermal optima for aerobic scope of equatorial reef fishes are close to current day temperatures. Global change biology 20: 1055-1066
										4.43		31	304.167	304.167	163.077	989.062	989.062	530.279	77.3961	100.006	684.896	684.896	367.202	99.9848
										4.43		33	392.708	392.708	210.548	741.667	741.667	397.639	99.9258	74.9916	348.958	348.958	187.092	50.9428
Pomacentrus moluccensis	lemon damsel	Papa new guinea	teleost	marine		13	acclimated	rest	swimming	2.94	8	29	218.277	218.277	107.814	680.418	680.418	336.082	36.5623	67.4349	462.141	462.141	228.267	69.9154	yes	7.47722
										2.94		31	280.94	280.94	138.766	737.859	737.859	364.454	47.0586	73.1278	456.919	456.919	225.688	69.1254
										2.94		33	340.992	340.992	168.428	1001.57	1001.57	494.708	57.1176	99.2633	660.574	660.574	326.281	99.9356
										2.94		34	596.867	596.867	294.813	1009.4	1009.4	498.577	99.9777	100.04	412.533	412.533	203.764	62.4104
Dascyllus melanurus	fourstripe damselfish	Papa new guinea	teleost	marine		13	acclimated	rest	swimming	3.02	8	29	338.381	338.381	168.038	575.381	575.381	285.73	70.0582	61.1456	236.999	236.999	117.692	40.7916	yes	2.04159
										3.02		31	359.984	359.984	178.766	940.715	940.715	467.153	74.531	99.9697	580.73	580.73	288.387	99.9535
										3.02		33	347.71	347.71	172.671	631.539	631.539	313.618	71.9897	67.1136	283.829	283.829	140.948	48.8517
										3.02		34	483.493	483.493	240.1	535.577	535.577	265.964	100.102	56.9157	52.0839	52.0839	25.8646	8.96453
Chromis atripectoralis	black-axil chromis	Papa new guinea	teleost	marine		13	acclimated	rest	swimming	2.62	8	29	325.256	325.256	156.995	1611.52	1611.52	777.848	44.9869	99.97	1286.26	1286.26	620.854	100.02	yes	4.93726
										2.62		31	490.81	490.81	236.905	1230.52	1230.52	593.95	67.8852	76.3351	739.712	739.712	357.045	57.5204
										2.62		33	492.023	492.023	237.49	1178.34	1178.34	568.761	68.053	73.0979	686.314	686.314	331.271	53.3681
										2.62		34	722.716	722.716	348.841	1051.51	1051.51	507.543	99.9608	65.23	328.792	328.792	158.701	25.567
Cheilodipterus quinquelineatus	five-lined cardinalfish	Papa new guinea	teleost	marine		13	acclimated	rest	swimming	3.31	8	29	297.597	297.597	150.52	732.197	732.197	370.334	82.8961	100.027	434.6	434.6	219.814	87.4447	yes	1.45495
										3.31		31	225.828	225.828	114.22	723.222	723.222	365.794	62.9047	98.8008	497.394	497.394	251.574	100.079
										3.31		33	332.097	332.097	167.969	565.04	565.04	285.788	92.5061	77.1912	232.943	232.943	117.819	46.8698
										3.31		34	358.965	358.965	181.559	382.514	382.514	193.47	99.9903	52.256	23.5491	23.5491	11.9108	4.73824
Zoramia leptacantha	threadfin cardinalfish	Papa new guinea	teleost	marine		13	acclimated	rest	swimming	1.02	8	29	323.069	323.069	129.127	873.994	873.994	349.324	78.6057	80.6268	550.925	550.925	220.198	75.885	yes	1.6194
										1.02		31	289.902	289.902	115.87	997.454	997.454	398.67	70.5359	92.0161	707.552	707.552	282.799	97.4589
										1.02		33	358.55	358.55	143.308	1084.36	1084.36	433.403	87.2385	100.033	725.805	725.805	290.095	99.9732
										1.02		34	411.124	411.124	164.321	617.4	617.4	246.767	100.03	56.9557	206.276	206.276	82.4457	28.4126
Myoxocephalus scorpius	shorthorn sculpin		teleost	marine	9	0.2	acute	rest	swimming		9	3.99775	42.4865	42.4865	42.4865	120.292	120.292	120.292	35.1128	66.0946	77.8057	77.8057	77.8057	83.8424	yes	2.83676	Seth H, Gräns A, Sandblom E, Olsson C, Wiklander K, Johnsson JI, Axelsson M (2013) Metabolic scope and interspecific competition in sculpins of greenland are influenced by increased temperatures due to climate change. PLoS ONE 8: e62859
												8.97754	78.0097	78.0097	78.0097	170.804	170.804	170.804	64.4708	93.8484	92.7944	92.7944	92.7944	99.994
												14.0378	121.029	121.029	121.029	182.124	182.124	182.124	100.024	100.068	61.0948	61.0948	61.0948	65.835
Myoxocephalus scorpioides	Arctic sculpin		teleost	marine	9	0.2	acute	rest	swimming		9	4.02205	34.9192	34.9192	34.9192	104.07	104.07	104.07	40.369	67.5782	69.1513	69.1513	69.1513	78.9398	yes	2.4678
												9.02547	58.9697	58.9697	58.9697	146.56	146.56	146.56	68.1731	95.1687	87.5901	87.5901	87.5901	99.9887
												14.06	86.4693	86.4693	86.4693	153.898	153.898	153.898	99.9646	99.934	67.4291	67.4291	67.4291	76.9738
Gymnocanthus tricuspis	Arctic staghorn sculpin		teleost	marine	9	0.2	acute	rest	swimming		9	3.92718	40.7437	40.7437	40.7437	92.9193	92.9193	92.9193	34.2384	66.8484	52.1757	52.1757	52.1757	99.9534	yes	2.88753
												9.08168	80.3748	80.3748	80.3748	120.373	120.373	120.373	67.5419	86.5993	39.9982	39.9982	39.9982	76.6248
												14.0683	119.423	119.423	119.423	139.129	139.129	139.129	100.355	100.093	19.7058	19.7058	19.7058	37.7506
Gadus morhua	Atlantic cod		teleost	marine		17.5	acclimated	rest	chase	50.5386		1.97294	42.717	42.717	37.2671	177.279	177.279	154.661	29.46	55.227	134.562	134.562	117.394	70	no	1.96842	Tirsgaard B, Behrens JW, Steffensen JF (2015) The effect of temperature and body size on metabolic scope of activity in juvenile atlantic cod gadus morhua l. Comparative Biochemistry and Physiology Part A: Molecular & Integrative Physiology 179: 89-94
										49.7249		4.98113	58.2067	58.2067	50.616	192.078	192.078	167.029	40.1425	59.8374	133.871	133.871	116.413	72.1333
										50.4986		9.96604	76.8406	76.8406	67.0265	264.704	264.704	230.896	52.9935	82.4623	187.863	187.863	163.87	99.8667
										50.7452		15.0339	103.461	103.461	90.3351	300.585	300.585	262.45	71.3525	93.6403	197.124	197.124	172.115	100.267
										49.4027		20.0305	145.112	145.112	126.024	321.245	321.245	278.988	100.077	100.076	176.133	176.133	152.964	95.2
						17.5	acclimated	rest	chase	206.549		1.97096	32.8517	32.8517	37.9806	146.809	146.809	169.73	27.1501	59.9221	113.957	113.957	131.749	67.0667	yes	2.06139
										206.442		5.05095	48.2942	48.2942	55.8283	174.67	174.67	201.919	39.9125	71.2938	126.376	126.376	146.091	75.4667
										207.447		9.96622	65.6245	65.6245	75.9359	232.845	232.845	269.431	54.2351	95.0388	167.221	167.221	193.496	100.133
										205.177		14.9567	92.2747	92.2747	106.539	239.734	239.734	276.793	76.2601	97.8505	147.459	147.459	170.254	86
										201.884		20.0178	121.204	121.204	139.488	245.034	245.034	281.998	100.169	100.014	123.829	123.829	142.509	76.4
										386.818		2.03781	29.8433	29.8433	39.1154	131.894	131.894	172.873	27.8909	57.0972	102.051	102.051	133.758	66		2.03166
										386.617		4.98473	43.8717	43.8717	57.4964	166.202	166.202	217.818	41.0016	71.9491	122.331	122.331	160.322	77.4667
										384.42		10.1014	60.2476	60.2476	78.8681	214.065	214.065	280.224	56.3062	92.6687	153.817	153.817	201.356	100.133
										384.235		15.0191	86.1638	86.1638	112.783	221.558	221.558	290.005	80.5269	95.9123	135.394	135.394	177.222	78.4
										376.11		20.0113	106.7	106.7	139.068	230.99	230.99	301.062	99.7193	99.9958	124.291	124.291	161.995	66.8
Coreius guichenoti	Largemouth bronze gudgeon		teleost	freshwater		7	acclimated	rest	swimming	69.07	9	10	170.2	170.2	158.058	285.6	285.6	265.226	59.7193	51.9273	115.4	115.4	107.168	43.3835	no	1.4088	Tu Z, Li L, Yuan XI, Huang Y, Johnson D (2012) Aerobic swimming performance of juvenile largemouth bronze gudgeon (coreius guichenoti) in the yangtze river. Journal of Experimental Zoology Part A: Ecological Genetics and Physiology 317: 294-302
										59.22	10	15	212.9	212.9	191.721	403.1	403.1	363	74.7018	73.2909	190.2	190.2	171.279	71.5038
										65.33	8	20	236.6	236.6	217.289	453	453	416.026	83.0175	82.3636	216.4	216.4	198.737	81.3534
										67.3	8	25	284.6	284.6	262.929	550.3	550.3	508.396	99.8596	100.055	265.7	265.7	245.468	99.8872
Liza aurata	golden grey mullet		teleost	catadromous	16	0.04	acute	routine	swimming	6.1		9	19.1505	19.1505	10.9458	147.238	147.238	84.156	41.5413	47.496	128.087	128.087	73.2102	48.5179	no	1.7958	Vagner M, Lacoue-Labarthe T, Zambonino Infante J-L, Mazurais D, Dubillot E, Le Delliou H, Quazuguel P, Lefrançois C (2015) Depletion of essential fatty acids in the food source affects aerobic capacities of the golden grey mullet <italic>liza aurata</italic> in a warming seawater context. PLoS ONE 10: e0126489
										6.1		12	18.194	18.194	10.399	184.127	184.127	105.241	39.4663	59.3958	165.933	165.933	94.8416	62.8534
										6.1		16	22.0349	22.0349	12.5944	233.999	233.999	133.746	47.7981	75.4836	211.964	211.964	121.151	80.2895
										6.1		20	31.1356	31.1356	17.796	273.208	273.208	156.156	67.5392	88.1317	242.073	242.073	138.36	91.6942
										6.1		24	46.0857	46.0857	26.341	310.382	310.382	177.403	99.9689	100.123	264.296	264.296	151.062	100.112
1) phylum, subphylum (Crustacea), class (Cephalopoda, Bivalvia, Gastropoda), subclass (Elasmobranchii), or infraclass (Teleosteii)
2) acclimated = kept in the lab for 7 days or more (or captured in the wild at different temperatures), acute = less than 7 days
3) standardised to a body mass of 100 g, using the equation MO2= a ∙ Mb, where a is calculated for each study (using the average body mass, or each temperature if different body masses are given), and b is -0.2 (Clarke and Johnston, 1999, Journal of Animal Ecology 68, 893-905)
4) based on the raw values, relative to the maximum value, which is set to 100%
5) yes = RAS never decrease below 90% at the highest temperatures

## Sheet: ST2_MO2rest
Latin name	Common name	Taxonomic group1	Life stage	Method	Temperature (°C)	Control PCO2 (μatm)	Treatment PCO2 (μatm)	CO2 exposure time (days)	control MO2rest	N2	SD3	CO2 MO2rest	N	SD	V4	CO2 effect MO2rest (lnRR)	±95% CI5	Effect		Reference
Crassostrea virginica	Atlantic oyster	bivalve	A	resting	20	385	3523	14	1.62168	8	0.376949	1.88403	8	0.956744	0.0389887	0.149947	0.387013	no		Beniash E, Ivanina A, Lieb NS, Kurochkin I, Sokolova IM (2010) Elevated level of carbon dioxide affects metabolism and shell formation in oysters crassostrea virginica. Marine Ecology Progress Series 419: 95-108
Acesta excavata		bivalve	A	routine	8	530	32881	4	0.0611329	5	0.0117647	0.0560616	5	0.0272484	0.0546548	-0.0865997	0.458216	no		Hammer KM, Kristiansen E, Zachariassen KE (2011) Physiological effects of hypercapnia in the deep-sea bivalve acesta excavata (fabricius, 1779) (bivalvia; limidae). Marine Environmental Research 72: 135-142
Crassostrea gigas	Pacific oyster	bivalve	A	resting	15	533	1480	30	18.8542	6	6.24079	22.1389	6	7.22498	0.0360109	0.160597	0.37194	no		Lannig G, Eilers S, Pörtner HO, Sokolova IM, Bock C (2010) Impact of ocean acidification on energy metabolism of oyster, crassostrea gigas—changes in metabolic pathways and thermal response. Marine drugs 8: 2318-2339
Crassostrea gigas	Pacific oyster	bivalve	A	resting	20	533	1480	30	34.4754	6	6.89772	52.2124	6	10.512	0.0134275	0.415074	0.227119	up
Crassostrea gigas	Pacific oyster	bivalve	A	resting	25	533	1480	30	47.4665	6	7.88311	76.7068	6	7.55105	0.00621203	0.479967	0.15448	up
Chlamys nobilis		bivalve	A	routine	25	513	1423	5	1.42523	5	0.304891	1.24714	5	0.152377	0.0121384	-0.133481	0.215942	no		Liu W, He M (2012) Effects of ocean acidification on the metabolic rates of three species of bivalve from southern coast of china. Chinese Journal of Oceanology and Limnology 30: 206-211
Chlamys nobilis		bivalve	A	routine	25	513	2939	5	1.42523	5	0.304891	0.897531	5	0.191659	0.0182726	-0.46244	0.264945	down
Perna viridis		bivalve	A	routine	25	513	1423	5	0.726026	5	0.140087	0.654585	5	0.0746725	0.0100487	-0.103584	0.196476	no
Perna viridis		bivalve	A	routine	25	513	2939	5	0.726026	5	0.140087	0.573974	5	0.146272	0.0204348	-0.235002	0.280183	no
Pinctada fucata		bivalve	A	routine	25	513	1423	5	0.568293	5	0.0477054	0.553147	5	0.0669327	0.00433772	-0.0270134	0.129088	no
Pinctada fucata		bivalve	A	routine	25	513	2939	5	0.568293	5	0.0477054	0.347724	5	0.191848	0.0622898	-0.49123	0.489175	down
Crassostrea virginica	Atlantic oyster	bivalve	A	resting	22	400	800	14	60.7453	8	24.2437	82.7329	8	24.2437	0.0306441	0.308927	0.343107	no		Matoo OB, Ivanina AV, Ullstad C, Beniash E, Sokolova IM (2013) Interactive effects of elevated temperature and co2 levels on metabolism and oxidative stress in two common marine bivalves (crassostrea virginica and mercenaria mercenaria). Comparative Biochemistry and Physiology Part A: Molecular & Integrative Physiology 164: 545-553
Crassostrea virginica	Atlantic oyster	bivalve	A	resting	27	400	800	14	76.0248	8	45.3251	84.9689	8	20.0274	0.0513745	0.111226	0.444252	no
Crassostrea virginica	Atlantic oyster	bivalve	A	resting	22	400	800	56	39.1304	8	11.5948	38.3851	8	15.8111	0.0321835	-0.0192314	0.351619	no
Crassostrea virginica	Atlantic oyster	bivalve	A	resting	27	400	800	56	66.7081	3	30.3378	86.4596	3	17.4281	0.0824871	0.259352	0.562923	no
Mercenaria mercenaria	hard clam	bivalve	A	resting	22	400	800	14	16.3975	8	11.5948	10.8075	8	8.43258	0.1386	-0.416894	0.729688	no
Mercenaria mercenaria	hard clam	bivalve	A	resting	27	400	800	14	39.8758	8	26.3518	37.2671	8	16.8652	0.0801899	-0.0676586	0.555029	no
Mercenaria mercenaria	hard clam	bivalve	A	resting	22	400	800	56	13.7888	8	8.43258	16.7702	8	8.43258	0.0783544	0.195745	0.54864	no
Mercenaria mercenaria	hard clam	bivalve	A	resting	27	400	800	56	24.5963	8	11.5948	21.6149	8	17.9192	0.113687	-0.129212	0.660864	no
Mercenaria mercenaria	hard clam	bivalve	A	resting	22	400	800	105	12.2981	8	6.32443	21.9876	8	7.37851	0.0471343	0.58103	0.425524	up
Mercenaria mercenaria	hard clam	bivalve	A	resting	27	400	800	105	24.5963	8	9.48665	30.559	8	10.5407	0.0334671	0.217065	0.358563	no
Chlamys farreri	Zhikong scallop	bivalve	A	routine	16	527	931	0.083	2.66242	6	0.443763	2.5993	6	0.235027	0.00599279	-0.0239928	0.15173	no		Mingliang Z, Jianguang F, Jihong Z, Bin L, Shengmin R, Yuze M, Yaping G (2011) Effect of marine acidification on calcification and respiration of chlamys farreri. Journal of Shellfish Research 30: 267-271
Chlamys farreri	Zhikong scallop	bivalve	A	routine	16	527	1907	0.083	2.66242	6	0.443763	2.5615	6	0.34806	0.00770746	-0.0386417	0.172073	no
Chlamys farreri	Zhikong scallop	bivalve	A	routine	16	527	3817	0.083	2.66242	6	0.443763	2.36386	6	0.20006	0.00582396	-0.11894	0.149577	down
Chlamys farreri	Zhikong scallop	bivalve	A	routine	16	527	8479	0.083	2.66242	6	0.443763	2.2017	6	0.130505	0.00521576	-0.190008	0.141552	down
Pecten maximus	king scallop	bivalve	A	resting	10	395	1105	50	3.09	7	0.5	3.77	7	0.5	0.00625327	0.198904	0.154992	up		Schalkhausser B, Bock C, Pörtner H-O, Lannig G (2014) Escape performance of temperate king scallop, pecten maximus under ocean warming and acidification. Marine Biology 161: 2819-2829
Pecten maximus	king scallop	bivalve	A	resting	10	395	1105	50	4.02	7	0.76	5.05	5	0.72	0.00917144	0.228106	0.187705	up
Pecten maximus	king scallop	bivalve	A	resting	10	395	1134	30	5	9	0.57	5.2	9	0.74	0.00369416	0.0392207	0.119128	no		Schalkhausser B, Bock C, Stemmer K, Brey T, Pörtner H-O, Lannig G (2013) Impact of ocean acidification on escape performance of the king scallop, pecten maximus, from norway. Marine Biology 160: 1995-2006
Mytilus edulis	blue mussel	bivalve	A	routine	15	439	1352	21	1.72152	6	0.475949	1.19494	6	0.516456	0.0438726	-0.365114	0.410538	no		Sun T, Tang X, Zhou B, Wang Y (2016) Comparative studies on the effects of seawater acidification caused by co2 and hcl enrichment on physiological changes in mytilus edulis. Chemosphere 144: 2368-2376
Mytilus edulis	blue mussel	bivalve	A	routine	15	439	4718	21	1.72152	6	0.475949	0.810127	6	0.546835	0.0886768	-0.753772	0.583662	no
Mytilus edulis	blue mussel	bivalve	A	routine	15	439	17534	21	1.72152	6	0.475949	0.627848	6	0.41519	0.0856235	-1.00866	0.573525	down
Mytilus edulis	blue mussel	bivalve	A	routine	8	385	1115	60	19.7701	3	1.70298	27.9662	2	4.0411	0.0129134	0.346828	0.222728	up		Thomsen J, Melzner F (2010) Moderate seawater acidification does not elicit long-term metabolic depression in the blue mussel mytilus edulis. Marine Biology 157: 2667-2676
Mytilus edulis	blue mussel	bivalve	A	routine	8	385	2398	60	19.7701	3	1.70298	31.645	3	6.96479	0.01862	0.470411	0.267452	up
Mytilus edulis	blue mussel	bivalve	A	routine	8	385	3997	60	19.7701	3	1.70298	25.4428	3	4.27418	0.0118804	0.252264	0.213635	no
Mytilus edulis	blue mussel	bivalve	A	resting	10	390	750	14	7.1	5	2	6.6	5	1.4	0.0248689	-0.0730251	0.30909	no		Zittier ZMC, Bock C, Lannig G, Pörtner HO (2015) Impact of ocean acidification on thermal tolerance and acid–base regulation of mytilus edulis (l.) from the north sea. Journal of Experimental Marine Biology and Ecology 473: 16-25
Mytilus edulis	blue mussel	bivalve	A	resting	10	390	1120	14	7.1	5	2	7.1	5	1.1	0.0206705	0	0.281794	no
Crassostrea virginica	Atlantic oyster	bivalve	J	resting	20	385	3523	140	18.4067	8	6.94986	36.3114	8	24.5975	0.0751796	0.679415	0.53741	up		Beniash E, Ivanina A, Lieb NS, Kurochkin I, Sokolova IM (2010) Elevated level of carbon dioxide affects metabolism and shell formation in oysters crassostrea virginica. Marine Ecology Progress Series 419: 95-108
Mytilus chilensis	Chilean blue mussel	bivalve	J	routine	16	405	676	70	34.9771	12	1.50703	31.2351	12	2.57432	0.000720752	-0.113151	0.0526198	down		Navarro JM, Torres R, Acuña K, Duarte C, Manriquez PH, Lardies M, Lagos NA, Vargas C, Aguilera V (2013) Impact of medium-term exposure to elevated pco2 levels on the physiological energetics of the mussel mytilus chilensis. Chemosphere 90: 1242-1248
Mytilus chilensis	Chilean blue mussel	bivalve	J	routine	16	405	982	70	34.9771	12	1.50703	31.1911	12	2.95107	0.000900663	-0.114561	0.0588217	down
Mercenaria mercenaria	hard-shell clam	bivalve	J	resting	20	385	657	147	370.497	9	382.478	251.427	9	161.004	0.163976	-0.387692	0.793682	no		Dickinson GH, Matoo OB, Tourek RT, Sokolova IM, Beniash E (2013) Environmental salinity modulates the effects of elevated co2 levels on juvenile hard-shell clams, mercenaria mercenaria. Journal of Experimental Biology 216: 2607-2618
Mercenaria mercenaria	hard-shell clam	bivalve	J	resting	20	385	1712	147	370.497	9	382.478	273.228	9	241.54	0.205247	-0.30454	0.887962	no
Ruditapes decussatus	Grooved carpet shell	bivalve	J	routine	22	730	1813	87	16.23	3	1.08	7.14	3	0.28	0.00198863	-0.821149	0.0874044	down		Fernández-Reiriz MJ, Range P, Álvarez-Salgado XA, Labarta U (2011) Physiological energetics of juvenile clams ruditapes decussatus in a high co2 coastal ocean. Marine Ecology Progress Series 433: 97-105
Ruditapes decussatus	Grooved carpet shell	bivalve	J	routine	22	730	3702	87	16.23	3	1.08	8.08	3	0.69	0.00390684	-0.69747	0.122509	down
Ruditapes decussatus	Grooved carpet shell	bivalve	J	routine	22	730	1813	87	36.45	3	2.73	22.67	3	2.12	0.00478492	-0.474899	0.135579	down
Ruditapes decussatus	Grooved carpet shell	bivalve	J	routine	22	730	3702	87	36.45	3	2.73	23.91	3	2.76	0.00631144	-0.421645	0.155711	down
Mytilus coruscus	hard-shelled mussel	bivalve	J	resting	25	700	2000	14	35	3	0.7	22	3	1.1	0.000966667	-0.464306	0.0609389	down		Wang Y, Li L, Hu M, Lu W (2015) Physiological energetics of the thick shell mussel mytilus coruscus exposed to seawater acidification and thermal stress. Science of The Total Environment 514: 261-272
Loligo vulgaris	European squid	cephalopod	E	resting	13	430	1600	35	12.7099	10	2.69661	11.7091	10	1.51684	0.00617964	-0.0820162	0.154077	no		Rosa R, Trübenbach K, Pimentel MS, Boavida-Portugal J, Faleiro F, Baptista M, Dionísio G, Calado R, Pörtner HO, Repolho T (2014) Differential impacts of ocean acidification and warming on winter and summer progeny of a coastal squid (loligo vulgaris). The Journal of Experimental Biology 217: 518-525
Loligo vulgaris	European squid	cephalopod	E	resting	15	430	1600	35	18.4955	10	0.84269	14.6296	10	2.69803	0.00360876	-0.234484	0.117743	down
Sepia officinalis	common cuttlefish	cephalopod	E	resting	18	400	1600	48	6	20	2.574	4.5	20	1.716	0.0164728	-0.287682	0.251559	down		Rosa R, Trübenbach K, Repolho T, Pimentel M, Faleiro F, Boavida-Portugal J, Baptista M, Lopes VM, Dionísio G, Leal MC et al. (2013) Lower hypoxia thresholds of cuttlefish early life stages living in a warm acidified ocean. Proceedings of the Royal Society of London B: Biological Sciences 280:
Dosidicus gigas	jumbo squid	cephalopod	J	resting	10	294	994	0.5	8	7	6.9	7	7	7.4	0.265922	-0.133531	1.01073	no		Rosa R, Seibel BA (2008) Synergistic effects of climate-related variables suggest future physiological impairment in a top oceanic predator. Proceedings of the National Academy of Sciences 105: 20776-20780
Loligo vulgaris	European squid	cephalopod	L	resting	13	430	1600	35	27.9001	10	0.504194	15.2673	10	1.68538	0.00125129	-0.602917	0.0693322	down		Rosa R, Trübenbach K, Pimentel MS, Boavida-Portugal J, Faleiro F, Baptista M, Dionísio G, Calado R, Pörtner HO, Repolho T (2014) Differential impacts of ocean acidification and warming on winter and summer progeny of a coastal squid (loligo vulgaris). The Journal of Experimental Biology 217: 518-525
Loligo vulgaris	European squid	cephalopod	L	resting	15	430	1600	35	39.9198	10	2.02293	18.8634	10	1.85392	0.00122271	-0.749648	0.068536	down
Acropora pulchra	staghorn coral	cnidarian	A	routine	27	400	1000	14	9.43093	4	1.62591	6.29808	4	2.11368	0.0355886	-0.40375	0.369753	down		Comeau S, Carpenter RC, Edmunds PJ (2016) Effects of pco2 on photosynthesis and respiration of tropical scleractinian corals and calcified algae. ICES Journal of Marine Science: Journal du Conseil:
Acropora pulchra	staghorn coral	cnidarian	A	routine	27	400	2000	14	9.43093	4	1.62591	5.62987	4	3.25182	0.0908361	-0.515908	0.590725	no
Pocillopora damicornis	cauliflower coral	cnidarian	A	routine	27	400	1000	14	5.23265	4	2.60278	6.73166	4	1.46332	0.0736677	0.251904	0.531979	no
Pocillopora damicornis	cauliflower coral	cnidarian	A	routine	27	400	2000	14	5.23265	4	2.60278	6.38929	4	1.7885	0.0814433	0.199706	0.55935	no
Pocillopora verrucosa	cauliflower coral	cnidarian	A	routine	27	400	1000	14	2.90323	4	1.12903	1.53226	4	1.29032	0.215094	-0.63908	0.909013	no
Pocillopora verrucosa	cauliflower coral	cnidarian	A	routine	27	400	2000	14	2.98387	4	0.967742	1.93548	4	0.806452	0.0696993	-0.432864	0.517452	no
Porites irregularis		cnidarian	A	routine	27	400	1000	14	1.20968	4	0.967742	1.69355	4	1.12903	0.271111	0.336472	1.02054	no
Porites irregularis		cnidarian	A	routine	27	400	2000	14	1.20968	4	0.967742	2.58065	4	0.806452	0.184414	0.757686	0.841692	no
Porites rus		cnidarian	A	routine	27	400	1000	14	4.63504	4	2.39366	2.3408	4	1.10496	0.12238	-0.683151	0.685665	no
Porites rus		cnidarian	A	routine	27	400	2000	14	4.63504	4	2.39366	2.91216	4	1.74931	0.156882	-0.46475	0.776323	no
Porites spp	stony coral	cnidarian	A	routine	27	400	1000	14	1.53226	4	0.967742	1.6129	4	0.806452	0.162223	0.0512933	0.789428	no
Porites spp	stony coral	cnidarian	A	routine	27	400	2000	14	1.53226	4	0.967742	2.09677	4	0.967742	0.152977	0.313658	0.766602	no
Lophelia pertusa		cnidarian	A	routine	9.5	380	750	21	28.6	8	20.6	11.4	8	3.9	0.0794799	-0.919793	0.552567	down		Hennige SJ, Wicks LC, Kamenos NA, Bakker DCE, Findlay HS, Dumousseaud C, Roberts JM (2014) Short-term metabolic and growth responses of the cold-water coral lophelia pertusa to ocean acidification. Deep Sea Research Part II: Topical Studies in Oceanography 99: 27-35
Acopora millepora		cnidarian	A	routine	29	232	862	360	0.0152286	8	0.00782339	0.0163308	8	0.00244182	0.0357845	0.0698768	0.370769	no		Strahl J, Stolz I, Uthicke S, Vogel N, Noonan SHC, Fabricius KE (2015) Physiological and ecological performance differs in four coral taxa at a volcanic carbon dioxide seep. Comparative Biochemistry and Physiology Part A: Molecular & Integrative Physiology 184: 179-186
Pocillopora damicornis		cnidarian	A	routine	29	232	862	360	0.0123732	8	0.00228803	0.0134937	8	0.00514349	0.0224362	0.0866903	0.293583	no
Porites spp		cnidarian	A	routine	29	232	862	360	0.0279793	8	0.00352332	0.0304663	8	0.00621762	0.00718833	0.0851578	0.166177	no
Seriatopora hystrix		cnidarian	A	routine	29	232	862	360	0.0112766	8	0.000959853	0.0112441	8	0.00104096	0.00197701	-0.00288891	0.0871486	no
Acropora digitifera		cnidarian	A	routine	29.3	344	744	7	8	5	2.2069	6.62069	5	0.91954	0.019078	-0.189242	0.270721	no		Takahashi A, Kurihara H (2013) Ocean acidification does not affect the physiology of the tropical coral acropora digitifera during a 5-week experiment. Coral Reefs 32: 305-314
Acropora digitifera		cnidarian	A	routine	30.3	344	2142	7	8	5	2.2069	6.98851	5	2.11494	0.0335372	-0.135175	0.358938	no
Acropora digitifera		cnidarian	A	routine	29.3	344	744	35	3.21839	5	2.29885	5.14943	5	2.2069	0.138776	0.470004	0.730151	no
Acropora digitifera		cnidarian	A	routine	30.3	344	2142	35	3.21839	5	2.29885	8.09195	5	6.8046	0.243466	0.921989	0.967109	no
Pocillopora damicornis	cauliflower coral	cnidarian	L	routine	24	494	862	5	1.86523	4	0.161725	1.92992	4	0.097035	0.00251145	0.0340942	0.0982242	no		Cumbo VR, Fan TY, Edmunds PJ (2013) Effects of exposure duration on the response of pocillopora damicornis larvae to elevated temperature and high pco2. Journal of Experimental Marine Biology and Ecology 439: 100-107
Seriatopora caliendrum	green birdsnest coral	cnidarian	L	routine	24	516	864	5.3	0.0747266	5	0.00663429	0.0753712	5	0.0118394	0.00651127	0.00858857	0.158157	no		Edmunds PJ, Cumbo VR, Fan T-Y (2013) Metabolic costs of larval settlement and metamorphosis in the coral seriatopora caliendrum under ambient and elevated pco2. Journal of Experimental Marine Biology and Ecology 443: 33-38
Acopora digitifera		cnidarian	L	routine	26	350	1400	3	32.9	5	10.0623	28.6	5	8.72067	0.0373033	-0.140066	0.378556	no		Nakamura M, Ohki S, Suzuki A, Sakai K (2011) Coral larvae under ocean acidification: Survival, metabolism, and metamorphosis. PLoS ONE 6: e14521
Acopora digitifera		cnidarian	L	routine	26	350	2500	3	32.9	5	10.0623	24.1	5	9.39149	0.0490796	-0.311261	0.434217	no
Acopora digitifera		cnidarian	L	routine	26	350	1400	7	18.3	5	11.6276	20.2	5	14.758	0.187497	0.0987815	0.848698	no
Acopora digitifera		cnidarian	L	routine	26	350	2500	7	18.3	5	11.6276	12.2	5	2.01246	0.086185	-0.405465	0.575403	no
Pocillopora damicornis		cnidarian	L	routine	25	415	635	9	0.10278	3	0.0269794	0.0933789	4	0.0180747	0.0323349	-0.0959211	0.352446	no		Putnam HM, Mayfield AB, Fan TY, Chen CS, Gates RD (2012) The physiological and molecular responses of larvae from the reef-building coral pocillopora damicornis exposed to near-future increases in temperature and pco2. Marine Biology 160: 2157-2173
Pocillopora damicornis		cnidarian	L	routine	29	415	635	9	0.0756935	3	0.0209856	0.0586035	4	0.0203841	0.0558681	-0.255898	0.463274	no
Pocillopora damicornis	cauliflower coral	cnidarian	L	routine	28	450	950	0.25	7	6	0.92	7	6	0.92	0.00575782	0	0.148725	no		Rivest EB, Hofmann GE (2014) Responses of the metabolism of the larvae of <italic>pocillopora damicornis</italic> to ocean acidification and warming. PLoS ONE 9: e96172
Metapenaeus joyneri	Metapenaeus joyneri	crustacean	A	routine	15	395	9869	10	2.5	10	0.322	2.5	10	0.322	0.00331789	0	0.112898	no		Dissanayake A, Ishimatsu A (2011) Synergistic effects of elevated co2 and temperature on the metabolic scope and activity in a shallow-water coastal decapod (metapenaeus joyneri; crustacea: Penaeidae). ICES Journal of Marine Science: Journal du Conseil 68: 1147-1154
Upogebia deltaura	burrowing shrimp	crustacean	A	routine	15	607	1395	35	0.08	6	0.04	0.13	6	0.11	0.160996	0.485508	0.786437	no		Donohue P, Calosi P, Bates AH, Laverock B, Rastrick S, Mark FC, Strobel A, Widdicombe S (2012) Impact of exposure to elevated pco2 on the physiology and behaviour of an important ecosystem engineer, the burrowing shrimp upogebia deltaura. Aquatic Biology 15: 73-86
Upogebia deltaura	burrowing shrimp	crustacean	A	routine	16	607	2707	35	0.08	6	0.04	0.14	6	0.1	0.126701	0.559616	0.697663	no
Calanus glacialis	copepod	crustacean	A	routine	0	390	3000	63	0.594637	4	0.253688	0.594136	4	0.11361	0.0546436	-0.000843967	0.458169	no		Hildebrandt N, Niehoff B, Sartoris FJ (2014) Long-term effects of elevated co2 and temperature on the arctic calanoid copepods calanus glacialis and c. Hyperboreus. Marine Pollution Bulletin 80: 59-70
Calanus hyperboreus	copepod	crustacean	A	routine	0	390	3000	100	0.329731	4	0.117285	0.421219	4	0.117627	0.0511262	0.244875	0.443178	no
Calanus hyperboreus	copepod	crustacean	A	routine	5	390	3000	100	0.598855	4	0.196045	0.631529	4	0.117627	0.0354651	0.0531246	0.369111	no
Calanus hyperboreus	copepod	crustacean	A	routine	10	390	3000	100	0.395592	4	0.131038	0.526374	4	0.156494	0.0495287	0.285629	0.436199	no
Centropages tenuiremis	copepod	crustacean	A	routine	20	390	1000	4	0.214863	4	0.0105741	0.221953	4	0.00925896	0.00104054	0.0324638	0.0632246	no		Li W, Gao K (2012) A marine secondary producer respires and feeds more in a high co2 ocean. Marine Pollution Bulletin 64: 699-703
Necora puber	velvet swimming crab	crustacean	A	resting	16	734	3206	30	0.15	16	0.083	0.098	16	0.06	0.0425638	-0.425668	0.404368	down		Small D, Calosi P, White D, Spicer JI, Widdicombe S (2010) Impact of medium-term exposure to co2 enriched seawater on the physiological functions of the velvet swimming crab necora puber. Aquatic Biology 10: 11-21
Necora puber	velvet swimming crab	crustacean	A	resting	16	734	12341	30	0.15	16	0.083	0.057	16	0.041	0.051473	-0.967584	0.444678	down
Pseudocalanus acuspes		crustacean	A	routine	5.5	390	900	137	3.66558	8	0.643833	4.14815	8	0.554938	0.00609343	0.123674	0.152998	no		Thor P, Dupont S (2015) Transgenerational effects alleviate severe fecundity loss during ocean acidification in a ubiquitous planktonic copepod. Global change biology 21: 2261-2271
Pseudocalanus acuspes		crustacean	A	routine	5.5	390	1500	137	3.66558	8	0.643833	3.03563	8	0.566039	0.00820244	-0.188568	0.177512	down
Pseudocalanus acuspes		crustacean	A	routine	5.5	390	900	21	3.66558	8	0.643833	3.90931	8	0.388157	0.00508863	0.0643723	0.139816	no
Pseudocalanus acuspes		crustacean	A	routine	5.5	390	1500	21	3.66558	8	0.643833	3.92031	8	1.05437	0.0128982	0.0671832	0.222597	no
Pseudocalanus acuspes		crustacean	A	routine	5	561	823	10	0.0688669	3	0.0110226	0.0653482	3	0.0101089	0.0165161	-0.0524455	0.251889	no		Thor P, Oliva EO (2015) Ocean acidification elicits different energetic responses in an arctic and a boreal population of the copepod pseudocalanus acuspes. Marine Biology 162: 799-807
Pseudocalanus acuspes		crustacean	A	routine	5	561	1315	10	0.0688669	3	0.0110226	0.0737464	3	0.018371	0.0292248	0.0684566	0.335067	no
Pseudocalanus acuspes		crustacean	A	routine	5	472	853	10	0.0577982	3	0.0266055	0.127523	3	0.0137615	0.0745125	0.791339	0.535021	up
Pseudocalanus acuspes		crustacean	A	routine	5	472	1468	10	0.0577982	3	0.0266055	0.12844	3	0.00917431	0.0723314	0.798508	0.527132	up
Acartia clausi		crustacean	A	routine	16	463	824	2	0.728	15	0.2621	0.8093	15	0.2919	0.0173141	0.105869	0.257903	no		Zervoudaki S, Frangoulis C, Giannoudi L, Krasakopoulou E (2014) Effects of low ph and raised temperature on egg production, hatching and metabolic rates of a mediterranean copepod species (acartia clausi) under oligotrophic conditions. Mediterranean Marine Science 15: 74-83
Acartia clausi		crustacean	A	routine	20	463	824	2	1.2402	15	0.4014	1.0022	15	0.34	0.0146565	-0.213075	0.237285	no
Petrolisthes cinctipes	porcelain crab	crustacean	E	routine	13.2	574	1361	10	1.90587	54	0.680983	1.73629	54	0.922005	0.00758612	-0.0931839	0.170713	no		Carter HA, Ceballos-Osuna L, Miller NA, Stillman JH (2013) Impact of ocean acidification on metabolism and energetics during early life stages of the intertidal porcelain crab petrolisthes cinctipes. Journal of Experimental Biology 216: 1412-1422
Petrolisthes cinctipes	porcelain crab	crustacean	J	routine	13.2	574	1361	5	22.7411	23	5.32058	22.7891	23	3.59648	0.0034628	0.00210889	0.115337	no
Calanus hyperboreus	copepod	crustacean	J	routine	0	390	3000	63	0.340443	4	0.123704	0.31329	4	0.0795556	0.049129	-0.0831197	0.434435	no		Hildebrandt N, Niehoff B, Sartoris FJ (2014) Long-term effects of elevated co2 and temperature on the arctic calanoid copepods calanus glacialis and c. Hyperboreus. Marine Pollution Bulletin 80: 59-70
Pandalus borealis	northern shrimp	crustacean	L	routine	6.7	400	1200	23	50	9	8.3	50	7	7.33	0.006132	0	0.153482	no		Arnberg M, Calosi P, Spicer J, Tandberg A, Nilsen M, Westerlund S, Bechmann R (2013) Elevated temperature elicits greater effects than decreased ph on the development, feeding and metabolism of northern shrimp (pandalus borealis) larvae. Marine Biology 160: 2037-2048
Petrolisthes cinctipes	porcelain crab	crustacean	L	routine	13.2	574	1361	10	11.8158	50	5.48112	12.378	50	4.93216	0.00747918	0.0464826	0.169505	no		Carter HA, Ceballos-Osuna L, Miller NA, Stillman JH (2013) Impact of ocean acidification on metabolism and energetics during early life stages of the intertidal porcelain crab petrolisthes cinctipes. Journal of Experimental Biology 216: 1412-1422
Homarus gammarus	European lobster	crustacean	L	routine	17	420	1100	7	0.35	9	0.069	0.35	9	0.069	0.00863673	0	0.182151	no		Small DP, Calosi P, Boothroyd D, Widdicombe S, Spicer JI (2015) Stage-specific changes in physiological and life-history responses to elevated temperature and pco2 during the larval development of the european lobster homarus gammarus (l.):
Homarus gammarus	European lobster	crustacean	L	routine	17	420	1100	25	0.28	9	0.117	0.28	9	0.117	0.038801	0	0.38608	no
Nephrops norwegicus	Norway lobster	crustacean	L	routine	12	600	1500	18	2.02273	8	0.705139	2.19318	8	0.606747	0.024758	0.0809066	0.308399	no		Wood HL, Eriksson SP, Nordborg M, Styf HK (2015) The effect of environmental stressors on the early development of the norway lobster nephrops norvegicus (l.). Journal of Experimental Marine Biology and Ecology 473: 35-42
Amphiura filiformis	Amphiura filiformis	echinoderm	A	resting	9.4	450	1900	7	0.25	19	0.103738	0.3	22	0.112771	0.0154852	0.182322	0.243902	no		Carey N, Dupont S, Lundve B, Sigwart J (2014) One size fits all: Stability of metabolic scaling under warming and ocean acidification in echinoderms. Marine Biology 161: 2131-2142
Asterias rubens	common seastar	echinoderm	A	resting	9.4	450	1900	7	0.38	20	0.0534172	0.35	23	0.04625	0.00174722	-0.0822381	0.0819276	down
Ophiothrix fragilis	common brittlestar	echinoderm	A	resting	9.4	450	1900	7	0.4	22	0.0902171	0.42	22	0.0563857	0.0031315	0.0487902	0.109681	no
Paracentrotus lividus	purple sea urchin	echinoderm	A	resting	10	529	1213	19	0.4	20	0.15	0.6	20	0.1	0.00842014	0.405465	0.179852	up		Catarino A, Bauwens M, Dubois P (2012) Acid–base balance and metabolic response of the sea urchin paracentrotus lividus to different seawater ph and temperatures. Environmental Science and Pollution Research 19: 2344-2353
Hemipholis elongata	burrowing brittlestar	echinoderm	A	routine	15	400	19700	0.2	1.94497	10	0.298439	1.64662	13	0.233844	0.00390583	-0.166523	0.122493	down		Christensen AB, Colacino JM (2000) Respiration in the burrowing brittlestar, hemipholis elongata say (echinodermata, ophiuroidea): A study of the effects of environmental variables on oxygen uptake. Comparative Biochemistry and Physiology Part A: Molecular & Integrative Physiology 127: 201-213
Ophionereis schayeri	brittlestar	echinoderm	A	routine	19	323	1053	0.052	0.0256615	10	0.00642186	0.0192	10	0.00583805	0.0155082	-0.290083	0.244082	down		Christensen AB, Nguyen HD, Byrne M (2011) Thermotolerance and the effects of hypercapnia on the metabolic rate of the ophiuroid ophionereis schayeri: Inferences for survivorship in a changing ocean. Journal of Experimental Marine Biology and Ecology 403: 31-38
Ophionereis schayeri	brittlestar	echinoderm	A	routine	19	323	1731	0.052	0.0256615	10	0.00642186	0.0398769	10	0.0122599	0.0157148	0.440804	0.245703	up
Ophionereis schayeri	brittlestar	echinoderm	A	routine	25	331	1107	0.052	0.0450462	10	0.0157627	0.0323077	10	0.00934088	0.0206039	-0.332382	0.281339	down
Ophionereis schayeri	brittlestar	echinoderm	A	routine	25	331	1831	0.052	0.0450462	10	0.0157627	0.0422769	9	0.0166154	0.0294068	-0.0634462	0.336109	no
Asterias rubens	starfish	echinoderm	A	routine	10.5	700	1170	4	1.09232	3	0.171869	1.10103	3	0.258082	0.0265669	0.00793913	0.319467	no		Collard M, Catarino AI, Bonnet S, Flammang P, Dubois P (2013) Effects of co2-induced ocean acidification on physiological and mechanical properties of the starfish asterias rubens. Journal of Experimental Marine Biology and Ecology 446: 355-362
Asterias rubens	starfish	echinoderm	A	routine	10.5	700	2400	4	1.09232	3	0.171869	1.16201	3	0.099629	0.0107027	0.0618435	0.202769	no
Asterias rubens	starfish	echinoderm	A	routine	10.5	700	1170	27	1.11698	3	0.102384	0.964761	3	0.00476605	0.00280873	-0.146503	0.103875	down
Asterias rubens	starfish	echinoderm	A	routine	10.5	700	2400	27	1.11698	3	0.102384	0.917074	3	0.0272355	0.00309459	-0.197194	0.109033	down
Holothuria parva		echinoderm	A	routine	24	700	2000	3	0.327198	6	0.15861	0.351684	6	0.0896274	0.0499888	0.072166	0.43822	no		Collard M, Eeckhaut I, Dehairs F, Dubois P (2014) Acid-base physiology response to ocean acidification of two ecologically and economically important holothuroids from contrasting habitats, holothuria scabra and holothuria parva. Environmental Science and Pollution Research International 21: 13602-13614
Holothuria parva		echinoderm	A	routine	24	700	3000	3	0.327198	6	0.15861	0.275039	6	0.108062	0.0648919	-0.173654	0.499288	no
Holothuria scabra	sandfish	echinoderm	A	routine	24	700	2000	3	0.287234	6	0.112766	0.321277	6	0.138298	0.0565713	0.112005	0.466181	no
Holothuria scabra	sandfish	echinoderm	A	routine	24	700	3000	3	0.287234	6	0.112766	0.2	6	0.0638298	0.0426642	-0.36198	0.404844	no
Holothuria scabra	sandfish	echinoderm	A	routine	24	700	2000	9	0.280851	6	0.108511	0.302128	6	0.112766	0.0480974	0.0730251	0.42985	no
Holothuria scabra	sandfish	echinoderm	A	routine	24	700	3000	9	0.280851	6	0.108511	0.229787	6	0.129787	0.0780488	-0.200671	0.547569	no
Amphiura filiformis	Amphiura filiformis	echinoderm	A	resting	10	526	3396	28	0.973538	4	0.0947692	1.07692	4	0.172308	0.00876902	0.100926	0.18354	no		Hu MY, Casties I, Stumpp M, Ortega-Martinez O, Dupont S (2014) Energy metabolism and regeneration are impaired by seawater acidification in the infaunal brittlestar amphiura filiformis. The Journal of Experimental Biology 217: 2411-2421
Amphiura filiformis	Amphiura filiformis	echinoderm	A	resting	10	526	6644	28	0.973538	4	0.0947692	0.672	4	0.112	0.00931346	-0.370679	0.189152	down
Parvulastra exigua	dwarf cushion star	echinoderm	A	routine	21	330	1800	0.04	1.05584	14	0.249992	1.34585	14	0.295691	0.00745221	0.242695	0.169199	up		McElroy DJ, Nguyen HD, Byrne M (2012) Respiratory response of the intertidal seastar parvulastra exigua to contemporary and near-future pulses of warming and hypercapnia. Journal of Experimental Marine Biology and Ecology 416: 1-10
Parvulastra exigua	dwarf cushion star	echinoderm	A	routine	24	330	1100	0.04	1.66891	14	0.341112	1.04494	14	0.500261	0.0193554	-0.468214	0.272683	down
Parvulastra exigua	dwarf cushion star	echinoderm	A	routine	24	330	1800	0.04	1.65679	14	0.386465	1.18087	14	0.432094	0.0134501	-0.338627	0.22731	down
Parvulastra exigua	dwarf cushion star	echinoderm	A	routine	18	330	1100	0.04	0.637202	14	0.272945	0.718409	14	0.204709	0.0189056	0.119952	0.269495	no
Parvulastra exigua	dwarf cushion star	echinoderm	A	routine	18	330	1800	0.04	0.625025	14	0.29576	0.71451	14	0.318367	0.030175	0.133805	0.340471	no
Parvulastra exigua	dwarf cushion star	echinoderm	A	routine	21	330	1100	0.04	1.0619	14	0.227385	0.978973	14	0.432163	0.0171947	-0.0813094	0.257012	no
Echinometra sp. A	Pacific sea urchin	echinoderm	A	resting	28	400	900	70	26.8	15	0.988	26.3	15	0.532	0.000117884	-0.0188329	0.0212806	no		Uthicke S, Liddy M, Nguyen HD, Byrne M (2014) Interactive effects of near-future temperature increase and ocean acidification on physiology and gonad development in adult pacific sea urchin, echinometra sp. A. Coral Reefs 33: 831-845
Ophiura ophiura	serpent star	echinoderm	A	resting	10	600	1300	40	0.25	6	0.05	0.35	6	0.1	0.0202721	0.336472	0.279065	up		Wood H, Spicer JI, Lowe DM, Widdicombe S (2010) Interaction of ocean acidification and temperature; the high cost of survival in the brittlestar ophiura ophiura. Marine Biology 157: 2001-2013
Strongylocentrotus droebachiensis	green sea urchin	echinoderm	L	routine	9	768	3613	29	0.405357	7	0.153642	0.659028	9	0.18871	0.0296337	0.485997	0.337403	up		Dorey N, Lançon P, Thorndyke M, Dupont S (2013) Assessing physiological tipping point of sea urchin larvae exposed to a broad range of ph. Global change biology 19: 3355-3367
Strongylocentrotus purpuratus	purple sea urchin	echinoderm	L	routine	13	400	1100	4.5	40	4	1.02	40	4	1.2	0.000387562	0	0.0385857	no		Padilla-Gamiño JL, Kelly MW, Evans TG, Hofmann GE (2013) Temperature and co2 additively regulate physiology, morphology and genomic responses of larval sea urchins, strongylocentrotus purpuratus. Proceedings of the Royal Society of London B: Biological Sciences 280:
Strongylocentrotus purpuratus	purple sea urchin	echinoderm	L	routine	14	375	1271	9	14.3199	6	2.30003	14.7219	7	2.04286	0.00705042	0.02768	0.164575	no		Stumpp M, Wren J, Melzner F, Thorndyke MC, Dupont ST (2011) Co2 induced seawater acidification impacts sea urchin larval development i: Elevated metabolic rates decrease scope for growth and induce developmental delay. Comparative Biochemistry and Physiology Part A: Molecular & Integrative Physiology 160: 331-340
Strongylocentrotus purpuratus	purple sea urchin	echinoderm	L	routine	14	375	1271	19	23.7217	9	50.3745	36.0727	11	4.25264	0.502323	0.419149	1.38914	up
Chiloscyllium punctatum	white-spotted bamboo shark	elasmobranch	E	resting	26	380	1400	30	9.38	5	4.7	5.13	5	4.7	0.21809	-0.603474	0.915323	no		Rosa R, Baptista M, Lopes VM, Pegado MR, Ricardo Paula J, Trübenbach K, Leal MC, Calado R, Repolho T (2014) Early-life exposure to climate change impairs tropical shark survival. Proceedings of the Royal Society of London B: Biological Sciences 281:
Chiloscyllium punctatum	white-spotted bamboo shark	elasmobranch	E	resting	26	380	1400	60	37.4	5	11.3	29.6	5	6.8	0.0288127	-0.233896	0.332697	no
Chiloscyllium punctatum	white-spotted bamboo shark	elasmobranch	E	resting	26	380	1400	100	82.4	5	12.5	68.8	5	6.9	0.00661416	-0.180382	0.159402	down
Scyliorhinus canicula	small-spotted catshark	elasmobranch	J	resting	12.7	400	990	28	0.653336	7	0.332441	0.656296	9	0.235349	0.0512762	0.00452092	0.443827	no		Green L, Jutfelt F (2014) Elevated carbon dioxide alters the plasma composition and behaviour of a shark. Biology Letters 10:
Chiloscyllium punctatum	white-spotted bamboo shark	elasmobranch	J	routine	26	380	1400	130	81.2	5	12.68	73.5	5	1.5	0.00496034	-0.0996298	0.138042	no		Rosa R, Baptista M, Lopes VM, Pegado MR, Ricardo Paula J, Trübenbach K, Leal MC, Calado R, Repolho T (2014) Early-life exposure to climate change impairs tropical shark survival. Proceedings of the Royal Society of London B: Biological Sciences 281:
Limacina helicina	shelled pteropod	gastropod	A	routine	0	380	550	1	5.50969	3	0.556044	5.88573	4	0.52983	0.00542089	0.0660226	0.144308	no		Comeau S, Jeffree R, Teyssié J-L, Gattuso J-P (2010) Response of the arctic pteropod <italic>limacina helicina</italic> to projected future environmental conditions. PLoS ONE 5: e11362
Limacina helicina	shelled pteropod	gastropod	A	routine	0	380	760	1	5.50969	3	0.556044	5.90322	4	0.861646	0.00872125	0.068989	0.18304	no
Limacina helicina	shelled pteropod	gastropod	A	routine	0	380	1120	1	5.50969	3	0.556044	6.18811	4	0.2677	0.00386289	0.11612	0.121818	no
Limacina helicina	shelled pteropod	gastropod	A	routine	4	380	550	1	6.49638	4	0.495635	7.18217	4	0.700515	0.00383347	0.100358	0.121353	no
Limacina helicina	shelled pteropod	gastropod	A	routine	4	380	760	1	6.49638	4	0.495635	7.17219	4	0.409202	0.00226898	0.098966	0.0933624	up
Limacina helicina	shelled pteropod	gastropod	A	routine	4	380	1120	1	6.49638	4	0.495635	7.48272	4	0.584555	0.00298091	0.141351	0.107011	up
Gibberulus gibberulus gibbosus	humpbacked conch	gastropod	A	resting	28	450	950	14	90	11	20.2	90	10	15.8	0.00766155	0	0.171559	no		Lefevre S, Watson SA, Munday PL, Nilsson GE (2015) Will jumping snails prevail? Influence of near-future CO2, temperature and hypoxia on respiratory performance in the tropical conch Gibberulus gibberulus gibbosus. Journal of Experimental Biology.In press. doi:10.1242/jeb.120717
Concholepas concholepas	Chilean abalone	gastropod	A	resting	11.4	388	716	100	0.333014	10	0.290506	0.489952	10	0.314715	0.11736	0.386122	0.671453	no		Manríquez PH, Jara ME, Mardones ML, Navarro JM, Torres R, Lardies MA, Vargas CA, Duarte C, Widdicombe S, Salisbury J et al. (2013) Ocean acidification disrupts prey responses to predator cues but not net prey shell growth in <italic>concholepas concholepas</italic> (loco). PLoS ONE 8: e68643
Concholepas concholepas	Chilean abalone	gastropod	A	resting	11.4	388	1036	100	0.333014	10	0.290506	0.486124	10	0.472072	0.170402	0.378279	0.809084	no
Littorina littorea	common periwinkle	gastropod	A	resting	15	428	1000	30	3.75	6	0.522	2.6	6	0.522	0.00994749	-0.366244	0.195485	down		Melatunan S, Calosi P, Simon DR, John A, Widdicombe S (2011) Exposure to elevated temperature and pco2 reduces respiration rate and energy status in the periwinkle littorina littorea. Physiological and Biochemical Zoology 84: 583-594
Crepidula fornicata	common slippershell	gastropod	A	resting	10	390	750	168	4.17989	6	1.68483	5.29101	6	2.98086	0.079979	0.235722	0.554299	no		Noisette F, Bordeyne F, Davoult D, Martin S (2015) Assessing the physiological responses of the gastropod crepidula fornicata to predicted ocean acidification and warming. Limnology and Oceanography
Crepidula fornicata	common slippershell	gastropod	A	resting	10	390	1400	168	4.17989	6	1.68483	5.07937	6	3.11046	0.089579	0.1949	0.586623	no
Crepidula fornicata	common slippershell	gastropod	A	resting	13	390	750	168	13.5979	6	6.48013	9.20635	6	5.83212	0.104735	-0.390021	0.634312	no
Crepidula fornicata	common slippershell	gastropod	A	resting	13	390	1400	168	13.5979	6	6.48013	11.746	6	6.09132	0.0826725	-0.146399	0.563556	no
Crepidula fornicata	common slippershell	gastropod	A	resting	16	390	750	168	11.2169	6	4.27689	10.7407	6	7.51695	0.105863	-0.0433803	0.637717	no
Crepidula fornicata	common slippershell	gastropod	A	resting	16	390	1400	168	11.2169	6	4.27689	13.3333	6	7.77616	0.0809195	0.172843	0.557549	no
Crepidula fornicata	common slippershell	gastropod	A	resting	19	390	750	168	10.2646	6	3.75848	10.1058	6	5.57291	0.0730295	-0.0155847	0.52967	no
Crepidula fornicata	common slippershell	gastropod	A	resting	19	390	1400	168	10.2646	6	3.75848	13.7566	6	11.0162	0.129224	0.292823	0.704577	no
Crepidula fornicata	common slippershell	gastropod	A	resting	18	380	750	70	28.8333	12	17.9587	29.4545	11	16.8307	0.062011	0.0213161	0.488079	no		Noisette F, Richard J, Le Fur I, Peck LS, Davoult D, Martin S (2015) Metabolic responses to temperature stress under elevated pco2 in crepidula fornicata. Journal of Molluscan Studies 81: 238-246
Crepidula fornicata	common slippershell	gastropod	A	resting	18	380	1000	70	28.8333	12	17.9587	29	10	10.0995	0.0444564	0.0057637	0.41326	no
Haliotis iris	rainbow abalone	gastropod	J	routine	8.8	450	1000	100	629.448	15	207.016	689.917	15	192.191	0.0123844	0.0917275	0.218119	no		Cunningham SC, Smith AM, Lamare MD (2015) The effects of elevated pco2 on growth, shell production and metabolism of cultured juvenile abalone, haliotis iris. Aquaculture Research: n/a-n/a
Haliotis iris	rainbow abalone	gastropod	J	routine	8.8	450	1000	100	191.388	15	59.2993	214.354	15	88.9489	0.0178796	0.113329	0.262081	no
Haliotis iris	rainbow abalone	gastropod	J	routine	8.8	450	1600	100	629.448	15	207.016	646.475	15	320.124	0.0235582	0.0266905	0.300834	no
Haliotis iris	rainbow abalone	gastropod	J	routine	8.8	450	1600	100	191.388	15	59.2993	209.624	15	91.3797	0.0190685	0.0910146	0.270654	no
Haliotis iris	rainbow abalone	gastropod	J	routine	16.5	450	1000	100	1386.81	15	236.559	1416.7	15	162.718	0.00281928	0.021326	0.10407	no
Haliotis iris	rainbow abalone	gastropod	J	routine	16.5	450	1000	100	754.067	15	163.073	800	15	311.321	0.0132138	0.0591305	0.225304	no
Haliotis iris	rainbow abalone	gastropod	J	routine	16.5	450	1600	100	1386.81	15	236.559	1510.42	15	297.343	0.00452342	0.0853822	0.131823	no
Haliotis iris	rainbow abalone	gastropod	J	routine	16.5	450	1600	100	754.067	15	163.073	742.986	15	228.491	0.00942286	-0.0148036	0.19026	no
Concholepas concholepas	Chilean abalone	gastropod	J	routine	14	300	1500	3	0.269732	16	0.174254	0.536054	16	0.424081	0.0652008	0.686807	0.500475	up		Lardies MA, Arias MB, Poupin MJ, Manríquez PH, Torres R, Vargas CA, Navarro JM, Lagos NA (2014) Differential response to ocean acidification in physiological traits of concholepas concholepas populations. Journal of Sea Research 90: 127-134
Nassarius conoidalis	cone-shaped Nassa	gastropod	L	routine	15	350	950	31	0.949	24	0.124	0.949	24	0.0825	0.00102627	0	0.0627895	no		Zhang H, Shin PKS, Cheung SG (2015) Physiological responses and scope for growth upon medium-term exposure to the combined effects of ocean acidification and temperature in a subtidal scavenger nassarius conoidalis. Marine Environmental Research 106: 51-60
Nassarius conoidalis	cone-shaped Nassa	gastropod	L	routine	15	350	1250	31	0.949	24	0.124	0.9279	24	0.0825	0.00104075	-0.0224848	0.063231	no
Pomacentrus amboinensis	ambon damsel	teleost	A	resting	29.4	452	860	4	1176.35	7	163.234	1279.18	7	228.528	0.00731025	0.0838011	0.16758	no		Couturier CS, Stecyk JAW, Rummer JL, Munday PL, Nilsson GE (2013) Species-specific effects of near-future co2 on the respiratory performance of two tropical prey fish and their predator. Comparative Biochemistry and Physiology Part A: Molecular & Integrative Physiology 166: 482-489
Pomacentrus moluccensis	lemon damsel	teleost	A	resting	29.4	452	860	4	1069.41	7	239.41	1114.65	6	251.876	0.01567	0.0414372	0.245353	no
Pseudochromis fuscus	brown dottyback	teleost	A	resting	29.4	452	860	4	258.113	8	44.8279	289.811	7	77.8749	0.0140853	0.115832	0.232616	no
Zoarces viviparus	eelpout	teleost	A	resting	10	400	10000	4	1.40884	2	0.116022	1.48343	7	0.306966	0.00950817	0.0515874	0.191119	no		Deigweiher K, Koschnick N, Pörtner H-O, Lucassen M (2008) Acclimation of ion regulatory capacities in gills of marine fish under environmental hypercapnia. American Journal of Physiology - Regulatory, Integrative and Comparative Physiology 295: R1660-R1670
Pagothenia borchgrevinki	bald notothen	teleost	A	resting	-0.5	450	1000	28	10	4	3.21	32	4	3.88	0.0294356	1.16315	0.336274	up		Enzor LA, Zippay ML, Place SP (2013) High latitude fish in a high co2 world: Synergistic effects of elevated temperature and carbon dioxide on the metabolic rates of antarctic notothenioids. Comparative Biochemistry and Physiology Part A: Molecular & Integrative Physiology 164: 154-161
Trematomus bernacchii	emerald rockcod	teleost	A	resting	-0.5	450	1000	28	10	4	2.2	14	4	2.2	0.0182735	0.336472	0.264952	up
Trematomus hansoni	striped rockcod	teleost	A	resting	-0.5	450	1000	28	20	4	0.8	33	4	3.46	0.0031483	0.500775	0.109975	up
Trematomus newnesi	dusky rockcod	teleost	A	resting	-0.5	450	1000	28	20	4	1.63	23	4	6.67	0.0226856	0.139762	0.29521	no
Gadus morhus	Atlantic cod	teleost	A	resting	10	500	1150	28	2.33	8	0.55	2.196	8	0.49	0.0131886	-0.0592307	0.225089	no		Kreiss CM, Michael K, Lucassen M, Jutfelt F, Motyka R, Dupont S, Pörtner HO (2015) Ocean warming and acidification modulate energy budget and gill ion regulatory mechanisms in atlantic cod (gadus morhua). Journal of Comparative Physiology B: 1-15
Gadus morhus	Atlantic cod	teleost	A	resting	10	500	2200	28	2.33	8	0.55	1.81	8	0.46	0.0150387	-0.252541	0.240359	down
Ostorhinchus cyanosoma	yellowstripe cardinalfish	teleost	A	resting	29	400	1050	7	225	7	82	350	7	90	0.0284203	0.441833	0.330423	up		Munday PL, Crawley NE, Nilsson GE (2009) Interacting effects of elevated temperature and ocean acidification on the aerobic performance of coral reef fishes. Marine Ecology-Progress Series 388: 235-242
Ostorhinchus doederleini	fourline cardinalfish	teleost	A	resting	29	400	1050	7	300	7	108	300	7	101	0.0347063	0	0.365141	no
Acanthochromis polyacanthus	spiny chromis damselfish	teleost	A	resting	29	451	946	17	264.441	7	47.703	212.354	7	31.802	0.00785275	-0.219363	0.173687	down		Rummer JL, Stecyk JAW, Couturier CS, Watson S-A, Nilsson GE, Munday PL (2013) Elevated co2 enhances aerobic scope of a coral reef fish. Conservation Physiology 1:
Gadus morhua	Atlantic cod	teleost	A	resting	10	800	9200	4	60.7	7	8.2	63.6	6	26.2	0.0308908	0.0466698	0.344485	no		Tirsgaard B, Moran D, Steffensen JF (2015) Prolonged sda and reduced digestive efficiency under elevated co2 may explain reduced growth in atlantic cod (gadus morhua). Aquatic Toxicology 158: 171-180
Gymnodraco acuticeps	Antarctic dragonfish	teleost	E	resting	-1	420	650	21	1.20364	5	0.336032	1.3456	5	0.670337	0.065223	0.11149	0.50056	no		Flynn EE, Bjelde BE, Miller NA, Todgham AE (2015) Ocean acidification exerts negative effects during warming conditions in a developing antarctic fish. Conservation Physiology 3:
Gymnodraco acuticeps	Antarctic dragonfish	teleost	E	resting	-1	420	1000	21	1.20364	5	0.336032	1.4996	5	0.418394	0.031157	0.219848	0.345966	no
Sciaenops ocellatus	red drum	teleost	J	resting	25	440	1000	21	112.8	8	20.1	124	8	83.7	0.0609222	0.0946652	0.483775	no		Esbaugh A, Ern R, Nordi W, Johnson A (2015) Respiratory plasticity is insufficient to alleviate blood acid–base disturbances after acclimation to ocean acidification in the estuarine red drum, sciaenops ocellatus. Journal of Comparative Physiology B: 1-13
Pomacentrus amboinensis		teleost	J	resting	28	440	1000	4	687.664	8	207.863	724.409	8	111.355	0.0143749	0.0520564	0.234995	no		Ferrari MCO, Munday PL, Rummer JL, McCormick MI, Corkill K, Watson SA, Allan BJM, Meekan MG, Chivers DP (2015) Interactive effects of ocean acidification and rising sea temperatures alter predation rate and predator selectivity in reef fish communities. Global change biology 21: 1848-1855
Pomacentrus nagasakiensis		teleost	J	resting	28	440	1000	4	648.294	8	89.0843	606.299	8	111.355	0.00657687	-0.0669706	0.158952	no
Hippoglossus hippoglossus	Atlantic halibut	teleost	J	resting	10	350	900	105	130	8	10.1	130	8	10.1	0.00150902	0	0.0761385	no		Gräns A, Jutfelt F, Sandblom E, Jönsson E, Wiklander K, Seth H, Olsson C, Dupont S, Ortega-Martinez O, Einarsdottir I et al. (2014) Aerobic scope fails to explain the detrimental effects on growth resulting from warming and elevated co2 in atlantic halibut. The Journal of Experimental Biology 217: 711-717
Hippoglossus hippoglossus	Atlantic halibut	teleost	J	resting	14	350	900	105	130	8	10.1	130	8	10.1	0.00150902	0	0.0761385	no
Hippoglossus hippoglossus	Atlantic halibut	teleost	J	resting	18	350	900	105	174.845	8	20.9945	155.052	8	16.3291	0.00318862	-0.120144	0.110677	down
Gadus morhua	Atlantic cod	teleost	J	resting	5.3	533	5743	360	35.7	4	13.3	38.6	5	38.6	0.234698	0.0781016	0.949535	no		Melzner F, Göbel S, Langenbuch M, Gutowska MA, Pörtner H-O, Lucassen M (2009) Swimming performance in atlantic cod (gadus morhua) following long-term (4–12 months) acclimation to elevated seawater. Aquatic Toxicology 92: 30-37
Dicentrarchus labrax	European sea bass	teleost	J	routine	17	400	1000	42	0.2	14	0.15	0.18	14	0.045	0.0446429	-0.105361	0.414126	no		Pope EC, Ellis RP, Scolamacchia M, Scolding JWS, Keay A, Chingombe P, Shields RJ, Wilcox R, Speirs DC, Wilson RW et al. (2014) European sea bass, dicentrarchus labrax, in a changing ocean. Biogeosciences 11: 2519-2530
Notothenia rossii	marbled rockcod	teleost	J	routine	1	400	2000	33	1.4	5	0.54	1.4	5	0.279	0.0376981	0	0.380553	no		Strobel A, Bennecke S, Leo E, Mintenbeck K, Pörtner H, Mark F (2012) Metabolic shifts in the antarctic fish notothenia rossii in response to rising temperature and pco2. Frontiers in zoology 9: 1-15
Coryphaena hippurus	common dolphinfish	teleost	L	routine	26	457	1672	3	20.3127	5	1.74041	16.9204	5	1.15044	0.00239282	-0.182728	0.0958763	down		Pimentel M, Pegado M, Repolho T, Rosa R (2014) Impact of ocean acidification in the metabolism and swimming behavior of the dolphinfish (coryphaena hippurus) early larvae. Marine Biology 161: 725-729
1) phylum (Echinodermata, Cnidaria), subphylum (Crustacea), class (Cephalopoda, Bivalvia, Gastropoda), subclass (Elasmobranchii), or infraclass (Teleosteii)
2) sample size
3) standard deviation
4) variance
5) confidence interval

## Sheet: ST2_AAS
Latin name	Common name	Animal group	Life stage	Method	Temperature (°C)	Control PCO2 (μatm)	Treatment PCO2 (µatm)	CO2 exposure time (days)	Control AAS	N	SD	CO2 AAS	N	SD	V	CO2 effect AAS (lnRR)	±95% CI	Effect	Reference
Pecten maximus	king scallop	bivalve	A	post-chase	10	395	1105	50	9.6	7	2.8	8.9	5	3.2	0.0380081	-0.0757118	0.382115	0	Schalkhausser B, Bock C, Pörtner H-O, Lannig G (2014) Escape performance of temperate king scallop, pecten maximus under ocean warming and acidification. Marine Biology 161: 2819-2829
Pecten maximus	king scallop	bivalve	A	post-chase	10	395	1105	50	7.5	7	3.7	9.7	7	2	0.0408415	0.257223	0.396102	0
Pecten maximus	king scallop	bivalve	A	post-chase	10	395	1134	30	13.6	9	4.1	9.4	9	2.7	0.0192653	-0.36936	0.272047	-	Schalkhausser B, Bock C, Stemmer K, Brey T, Pörtner H-O, Lannig G (2013) Impact of ocean acidification on escape performance of the king scallop, pecten maximus, from norway. Marine Biology 160: 1995-2006
Dosidicus gigas	jumbo squid	cephalod	J	during exercise	10	294	994	0.5	10	10	10.7503	3	10	7.05486	0.66858	-1.20397	1.60263	0	Rosa R, Seibel BA (2008) Synergistic effects of climate-related variables suggest future physiological impairment in a top oceanic predator. Proceedings of the National Academy of Sciences 105: 20776-20780
Metapenaeus joyneri	Metapenaeus joyneri	crustacean	A	during exercise	15	395	9869	10	15	10	8	9.5	10	8.5	0.1085	-0.456758	0.645611	0	Dissanayake A, Ishimatsu A (2011) Synergistic effects of elevated co2 and temperature on the metabolic scope and activity in a shallow-water coastal decapod (metapenaeus joyneri; crustacea: Penaeidae). ICES Journal of Marine Science: Journal du Conseil 68: 1147-1154
Scyliorhinus canicula	small-spotted catshark	elasmobranch	J	post-chase	12.7	400	990	28	1.83756	7	0.872876	1.99463	9	1.41382	0.0880588	0.0820167	0.581624	0	Green L, Jutfelt F (2014) Elevated carbon dioxide alters the plasma composition and behaviour of a shark. Biology Letters 10:
Gibberulus gibberulus gibbosus	humpbacked conch	gastropod	A	post-chase	28	450	950	12	300	10	61	324	10	81	0.0103844	0.076961	0.199732	0	Lefevre S, Watson SA, Munday PL, Nilsson GE (2015) Will jumping snails prevail? Influence of near-future CO2, temperature and hypoxia on respiratory performance in the tropical conch Gibberulus gibberulus gibbosus. Journal of Experimental Biology.In press. doi:10.1242/jeb.120717
Pomacentrus amboinensis	ambon damsel	teleost	A	during exercise	29.4	452	860	4	983.227	6	666	1717.54	6	725	0.106167	0.557809	0.638631	0	Couturier CS, Stecyk JAW, Rummer JL, Munday PL, Nilsson GE (2013) Species-specific effects of near-future co2 on the respiratory performance of two tropical prey fish and their predator. Comparative Biochemistry and Physiology Part A: Molecular & Integrative Physiology 166: 482-489
Pomacentrus moluccensis	lemon damsel	teleost	A	during exercise	29.4	452	860	4	1503.73	6	485	1534.49	6	727	0.054748	0.0202479	0.458607	0
Pseudochromis fuscus	brown dottyback	teleost	A	during exercise	29.4	452	860	4	654.217	6	93	594.936	6	103	0.00836354	-0.0949866	0.179247	0
Ostorhinchus cyanosoma	yellowstripe cardinalfish	teleost	A	during exercise	29	400	1050	7	800	7	164	420	7	180	0.0322426	-0.644357	0.351942	-	Munday PL, Crawley NE, Nilsson GE (2009) Interacting effects of elevated temperature and ocean acidification on the aerobic performance of coral reef fishes. Marine Ecology-Progress Series 388: 235-242
Ostorhinchus doederleini	fourline cardinalfish	teleost	A	during exercise	29	400	1050	7	600	7	167	350	7	154	0.0387242	-0.538997	0.385698	-
Acanthochromis polyacanthus	spiny chromis damselfish	teleost	A	post-chase	29	451	946	17	599	7	91	828	7	131	0.00687298	0.323752	0.162491	+	Rummer JL, Stecyk JAW, Couturier CS, Watson S-A, Nilsson GE, Munday PL (2013) Elevated co2 enhances aerobic scope of a coral reef fish. Conservation Physiology 1:
Gadus morhua	Atlantic cod	teleost	A	post-chase	10	800	9200	4	115	7	15.1	87	8	21.2	0.00988536	-0.279024	0.194873	-	Tirsgaard B, Moran D, Steffensen JF (2015) Prolonged sda and reduced digestive efficiency under elevated co2 may explain reduced growth in atlantic cod (gadus morhua). Aquatic Toxicology 158: 171-180
Sciaenops ocellatus	red drum	teleost	J	during exercise	25	440	1000	21	609.8	8	108.6	592.1	8	88	0.00672568	-0.0294555	0.16074	0	Esbaugh A, Ern R, Nordi W, Johnson A (2015) Respiratory plasticity is insufficient to alleviate blood acid–base disturbances after acclimation to ocean acidification in the estuarine red drum, sciaenops ocellatus. Journal of Comparative Physiology B: 1-13
Hippoglossus hippoglossus	Atlantic halibut	teleost	J	post-chase	10	350	900	105	170.917	8	30.9451	173.901	8	29.0907	0.00759554	0.0173078	0.170819	0	Gräns A, Jutfelt F, Sandblom E, Jönsson E, Wiklander K, Seth H, Olsson C, Dupont S, Ortega-Martinez O, Einarsdottir I et al. (2014) Aerobic scope fails to explain the detrimental effects on growth resulting from warming and elevated co2 in atlantic halibut. The Journal of Experimental Biology 217: 711-717
Hippoglossus hippoglossus	Atlantic halibut	teleost	J	post-chase	14	350	900	105	202.228	8	27.202	233.072	8	26.267	0.00384931	0.141953	0.121604	+
Hippoglossus hippoglossus	Atlantic halibut	teleost	J	post-chase	18	350	900	105	240	8	28	270	8	28	0.0030457	0.117783	0.108168	+
Gadus morhua	Atlantic cod	teleost	J	during exercise	5.3	533	5743	360	114.1	4	15.4	125.3	5	39.9	0.0248344	0.0936356	0.308875	0	Melzner F, Göbel S, Langenbuch M, Gutowska MA, Pörtner H-O, Lucassen M (2009) Swimming performance in atlantic cod (gadus morhua) following long-term (4–12 months) acclimation to elevated seawater. Aquatic Toxicology 92: 30-37
Dicentrarchus labrax	sea bass	teleost	J	post-chase	17	400	1100	42	0.5	14	0.78	0.4	14	0.555	0.31134	-0.223144	1.09364	0	Pope EC, Ellis RP, Scolamacchia M, Scolding JWS, Keay A, Chingombe P, Shields RJ, Wilcox R, Speirs DC, Wilson RW et al. (2014) European sea bass, dicentrarchus labrax, in a changing ocean. Biogeosciences 11: 2519-2530

## Sheet: ST3_MO2rest
Latin name	Common name	Population	Taxonomic group	Life stage	Habitat	Control temperature (°C)	Treatment temperature (°C)	Control PCO2 (μatm)	Treatment PCO2 (μatm)	CO2 exposure time (days)	Control MO2rest	N	SD	T MO2rest	N	SD	CO2 MO2rest	N	SD	T+CO2 MO2rest	N	SD	Pooled SD	lnRRT	V	lnRRCO2	V	lnRRT+CO2	±95% CI	V	Expected lnRRadd	Reference
Crassostrea gigas	Pacific oyster		bivalve	A	marine	15	20	533	1480	30	18.8542	6	6.24079	34.4754	6	6.89772	22.1389	6	7.22498	52.2124	6	10.512	7.89349	0.603508	0.0249322	0.160597	0.0360109	1.01858	0.310003	0.0250161	0.694513	Lannig G, Eilers S, Pörtner HO, Sokolova IM, Bock C (2010) Impact of ocean acidification on energy metabolism of oyster, crassostrea gigas—changes in metabolic pathways and thermal response. Marine drugs 8: 2318-2339
Crassostrea gigas	Pacific oyster		bivalve	A	marine	15	25	533	1480	30	18.8542	6	6.24079	47.4665	6	7.88311	22.1389	6	7.22498	76.7068	6	7.55105	7.25103	0.923286	0.0228573	0.160597	0.0360109	1.40325	0.276322	0.0198755	0.990195
Crassostrea virginica	Atlantic oyster		bivalve	A	marine	22	27	400	800	56	40	8	9	70	3	32	40	8	18	90	3	20	17.7686	0.559616	0.075988	0	0.0316406	0.81093	0.295882	0.022789	0.559616	Matoo OB, Ivanina AV, Ullstad C, Beniash E, Sokolova IM (2013) Interactive effects of elevated temperature and co2 levels on metabolism and oxidative stress in two common marine bivalves (crassostrea virginica and mercenaria mercenaria). Comparative Biochemistry and Physiology Part A: Molecular & Integrative Physiology 164: 545-553
Mercenaria mercenaria	hard clam		bivalve	A	marine	22	27	400	800	56	14	8	4	23	8	11	16	8	7.6	21	8	14.4	10.0265	0.496437	0.0387958	0.133531	0.0384072	0.405465	0.514774	0.0689796	0.579818
Mercenaria mercenaria	hard clam		bivalve	A	marine	22	27	400	800	105	12	8	4	24	8	11	21	8	4	31	8	10.7	8.17756	0.693147	0.0401476	0.559616	0.018424	0.949081	0.332513	0.0287809	1.0116
Pecten maximus	king scallop		bivalve	A	marine	10	20	365	987	50	3.65	7	1.04	9	5	2.41	3.65	5	1	8	9	5.46	3.51758	0.902497	0.025939	0	0.0266102	0.784714	0.493337	0.0633542	0.902497	Schalkhausser B, Bock C, Pörtner H-O, Lannig G (2014) Escape performance of temperate king scallop, pecten maximus under ocean warming and acidification. Marine Biology 161: 2819-2829
Mytilus coruscus	thick shell mussel		bivalve	J	marine	25	30	700	2000	14	35	3	0.7	27	3	1.6	22	3	1.1	22	3	2.8	1.73925	-0.259511	0.00130389	-0.464306	0.000966667	-0.464306	0.14579	0.00553278	-0.916291	Wang Y, Li L, Hu M, Lu W (2015) Physiological energetics of the thick shell mussel mytilus coruscus exposed to seawater acidification and thermal stress. Science of The Total Environment 514: 261-272
Loligo vulgaris	European squid	summer	cephalod	E	marine	17	19	430	1600	30	20.6307	10	2.19099	24.2254	10	2.86278	17.1032	10	2.0234	18.505	10	3.03416	2.56399	0.160621	0.00252434	-0.187513	0.00252748	-0.108737	0.121081	0.00381628	0.00325324	Rosa R, Trübenbach K, Pimentel MS, Boavida-Portugal J, Faleiro F, Baptista M, Dionísio G, Calado R, Pörtner HO, Repolho T (2014) Differential impacts of ocean acidification and warming on winter and summer progeny of a coastal squid (loligo vulgaris). The Journal of Experimental Biology 217: 518-525
Loligo vulgaris	European squid	winter	cephalod	E	marine	13	15	430	1600	35	12.7099	10	2.69661	18.4955	10	0.84269	11.7091	10	1.51684	14.6296	10	2.69803	2.09535	0.375152	0.00470905	-0.0820162	0.00617964	0.140668	0.174238	0.00790264	0.319522
Sepia officinalis	common cuttlefish		cephalod	E	marine	18	22	400	1600	48	6	20	2.574	4	20	1.03	4.5	20	1.716	2	20	0.858	1.68576	-0.405465	0.0125174	-0.287682	0.0164728	-1.09861	0.265897	0.0184041	-0.875469	Rosa R, Trübenbach K, Repolho T, Pimentel M, Faleiro F, Boavida-Portugal J, Baptista M, Lopes VM, Dionísio G, Leal MC et al. (2013) Lower hypoxia thresholds of cuttlefish early life stages living in a warm acidified ocean. Proceedings of the Royal Society of London B: Biological Sciences 280:
Dosidicus gigas	jumbo squid		cephalod	J	marine	10	20	294	994	0.5	8	7	6.9	13	10	4.2	7	7	4.9	13	10	4.2	4.99079	0.485508	0.11671	-0.133531	0.176272	0.485508	0.669592	0.11671	0.405465	Rosa R, Seibel BA (2008) Synergistic effects of climate-related variables suggest future physiological impairment in a top oceanic predator. Proceedings of the National Academy of Sciences 105: 20776-20780
Dosidicus gigas	jumbo squid		cephalod	J	marine	10	25	294	994	0.5	8	7	6.9	45	5	6.4	7	7	4.9	35	5	4.8	5.85542	1.72722	0.110318	-0.133531	0.176272	1.47591	0.650159	0.110034	1.70475
Loligo vulgaris	European squid	summer	cephalod	L	marine	17	19	430	1600	30	47.4481	10	1.68491	59.6396	10	1.34925	23.8641	10	2.52807	29.1437	10	3.53882	2.42764	0.228684	0.000177281	-0.687259	0.00124834	-0.487396	0.0784133	0.00160054	-0.274572	Rosa R, Trübenbach K, Pimentel MS, Boavida-Portugal J, Faleiro F, Baptista M, Dionísio G, Calado R, Pörtner HO, Repolho T (2014) Differential impacts of ocean acidification and warming on winter and summer progeny of a coastal squid (loligo vulgaris). The Journal of Experimental Biology 217: 518-525
Loligo vulgaris	European squid	winter	cephalod	L	marine	13	15	430	1600	35	27.9001	10	0.504194	39.9198	10	2.02293	15.2673	10	1.68538	18.8634	10	1.85392	1.62972	0.358242	0.000289452	-0.602917	0.00125129	-0.391406	0.0619366	0.000998578	-0.0222192
Pocillopora damicornis	cauliflower coral		cnidarian	L	marine	24	30.5	494	862	5	1.86523	4	0.161725	3.49865	4	0.469003	1.92992	4	0.097035	2.93261	4	0.420485	0.328764	0.628994	0.00637196	0.0340942	0.00251145	0.45251	0.164209	0.00701907	0.647315	Cumbo VR, Fan TY, Edmunds PJ (2013) Effects of exposure duration on the response of pocillopora damicornis larvae to elevated temperature and high pco2. Journal of Experimental Marine Biology and Ecology 439: 100-107
Pocillopora damicornis			cnidarian	L	routine	25	29	415	635	9	0.10278	3	0.0269794	0.0756935	3	0.0209856	0.0933789	4	0.0180747	0.0586035	4	0.0203841	0.0213616	-0.305895	0.0485897	-0.0959211	0.0323349	-0.561793	0.45214	0.053215	-0.438505	Putnam HM, Mayfield AB, Fan TY, Chen CS, Gates RD (2012) The physiological and molecular responses of larvae from the reef-building coral pocillopora damicornis exposed to near-future increases in temperature and pco2. Marine Biology 160: 2157-2173
Pocillopora damicornis	cauliflower coral		cnidarian	L	marine	28	31	450	950	0.25	7	6	0.92	10	6	1.84	7	6	0.92	10	6	1.84	1.45465	0.356675	0.00852158	0	0.00575782	0.356675	0.180932	0.00852158	0.356675	Rivest EB, Hofmann GE (2014) Responses of the metabolism of the larvae of <italic>pocillopora damicornis</italic> to ocean acidification and warming. PLoS ONE 9: e96172
Metapenaeus joyneri	Metapenaeus joyneri		crustacean	A	marine	15	20	395	9869	10	2.5	10	0.322	4	10	0.483	2.5	10	0.322	4	10	0.483	0.410471	0.470004	0.003117	0	0.00331789	0.470004	0.109427	0.003117	0.470004	Dissanayake A, Ishimatsu A (2011) Synergistic effects of elevated co2 and temperature on the metabolic scope and activity in a shallow-water coastal decapod (metapenaeus joyneri; crustacea: Penaeidae). ICES Journal of Marine Science: Journal du Conseil 68: 1147-1154
Calanus hyperboreus			crustacean	A	routine	0	5	390	3000	100	0.329731	4	0.117285	0.598855	4	0.196045	0.421219	4	0.117627	0.631529	4	0.117627	0.141299	0.596742	0.0584227	0.244875	0.0511262	0.649866	0.393484	0.0403035	0.73891	Hildebrandt N, Niehoff B, Sartoris FJ (2014) Long-term effects of elevated co2 and temperature on the arctic calanoid copepods calanus glacialis and c. Hyperboreus. Marine Pollution Bulletin 80: 59-70
Calanus hyperboreus			crustacean	A	routine	0	10	390	3000	100	0.329731	4	0.117285	0.395592	4	0.131038	0.421219	4	0.117627	0.526374	4	0.156494	0.13158	0.182106	0.0590615	0.244875	0.0511262	0.467734	0.454315	0.0537283	0.39015
Acartia clausi			crustacean	A	marine	16	20	463	824	2	0.728	15	0.2621	0.8093	15	0.2919	1.2402	15	0.4014	1.0022	15	0.34	0.32811	0.105869	0.0173141	0.532727	0.0156249	0.319652	0.250345	0.0163142	0.596222	Zervoudaki S, Frangoulis C, Giannoudi L, Krasakopoulou E (2014) Effects of low ph and raised temperature on egg production, hatching and metabolic rates of a mediterranean copepod species (acartia clausi) under oligotrophic conditions. Mediterranean Marine Science 15: 74-83
Pandalus borealis	northern shrimp		crustacean	L	marine	6.7	9.5	400	1200	23	50	9	8.3	60	9	13.8	50	7	7.33	60	7	16.3	11.9391	0.182322	0.00893956	0	0.006132	0.182322	0.228616	0.013605	0.182322	Arnberg M, Calosi P, Spicer J, Tandberg A, Nilsen M, Westerlund S, Bechmann R (2013) Elevated temperature elicits greater effects than decreased ph on the development, feeding and metabolism of northern shrimp (pandalus borealis) larvae. Marine Biology 160: 2037-2048
Homarus gammarus	European lobster		crustacean	L	marine	17	21	420	1100	7	0.35	9	0.069	0.45	9	0.107	0.35	9	0.069	0.45	9	0.107	0.0900278	0.251314	0.0106004	0	0.00863673	0.251314	0.201798	0.0106004	0.251314	Small DP, Calosi P, Boothroyd D, Widdicombe S, Spicer JI (2015) Stage-specific changes in physiological and life-history responses to elevated temperature and pco2 during the larval development of the european lobster homarus gammarus (l.):
Homarus gammarus	European lobster		crustacean	L	marine	17	21	420	1100	25	0.28	9	0.117	0.35	9	0.117	0.28	9	0.117	0.35	9	0.117	0.117	0.223144	0.0318168	0	0.038801	0.223144	0.349611	0.0318168	0.223144
Amphiura filiformis	Amphiura filiformis		echinoderm	A	marine	9.4	15.6	450	1900	7	0.25	19	0.103738	0.5	23	0.346875	0.3	22	0.112771	0.4	22	0.169157	0.212671	0.693147	0.0299879	0.182322	0.0154852	0.470004	0.256987	0.0171913	0.788457	Carey N, Dupont S, Lundve B, Sigwart J (2014) One size fits all: Stability of metabolic scaling under warming and ocean acidification in echinoderms. Marine Biology 161: 2131-2142
Amphiura filiformis	Amphiura filiformis		echinoderm	A	marine	9.4	20.3	450	1900	7	0.25	19	0.103738	0.6	22	0.225543	0.3	22	0.112771	0.62	22	0.281928	0.198705	0.875469	0.0154852	0.182322	0.0154852	0.908259	0.266308	0.0184611	0.955511
Asterias rubens	common seastar		echinoderm	A	marine	9.4	15.6	450	1900	7	0.38	20	0.0534172	0.48	25	0.096904	0.35	23	0.04625	0.48	22	0.112771	0.0830878	0.233615	0.00261829	-0.0822381	0.00174722	0.233615	0.115905	0.00349697	0.169076
Asterias rubens	common seastar		echinoderm	A	marine	9.4	20.3	450	1900	7	0.38	20	0.0534172	0.8	23	0.23125	0.35	23	0.04625	0.75	16	0.140749	0.142096	0.74444	0.00462094	-0.0822381	0.00174722	0.679902	0.110687	0.00318917	0.706219
Ophiothrix fragilis	common brittlestar		echinoderm	A	marine	9.4	15.6	450	1900	7	0.4	22	0.0902171	0.75	22	0.202988	0.42	22	0.0563857	0.7	20	0.267086	0.173147	0.628609	0.00564189	0.0487902	0.0031315	0.559616	0.191953	0.00959131	0.654926
Ophiothrix fragilis	common brittlestar		echinoderm	A	marine	9.4	20.3	450	1900	7	0.4	22	0.0902171	0.65	20	0.213669	0.42	22	0.0563857	0.75	23	0.173438	0.145904	0.485508	0.00771512	0.0487902	0.0031315	0.628609	0.133472	0.00463732	0.515813
Paracentrotus lividus	purple sea urchin		echinoderm	A	intertidal	10	16	529	1213	19	0.4	20	0.15	0.4	20	0.18	0.6	20	0.1	0.4	20	0.18	0.155965	0	0.0171562	0.405465	0.00842014	0	0.256724	0.0171562	0.405465	Catarino A, Bauwens M, Dubois P (2012) Acid–base balance and metabolic response of the sea urchin paracentrotus lividus to different seawater ph and temperatures. Environmental Science and Pollution Research 19: 2344-2353
Ophionereis schayeri	brittlestar		echinoderm	A	routine	19	25	323	1053	0.052	0.0256615	10	0.00642186	0.0450462	10	0.0157627	0.0192	10	0.00583805	0.0323077	10	0.00934088	0.010137	0.562694	0.0185073	-0.290083	0.0155082	0.230312	0.237004	0.0146218	0.40786	Christensen AB, Nguyen HD, Byrne M (2011) Thermotolerance and the effects of hypercapnia on the metabolic rate of the ophiuroid ophionereis schayeri: Inferences for survivorship in a changing ocean. Journal of Experimental Marine Biology and Ecology 403: 31-38
Ophionereis schayeri	brittlestar		echinoderm	A	routine	19	25	323	1731	0.052	0.0256615	10	0.00642186	0.0450462	10	0.0157627	0.0398769	10	0.0122599	0.0422769	9	0.0166154	0.0132758	0.562694	0.0185073	0.440804	0.0157148	0.499248	0.299981	0.0234248	0.836967
Parvulastra exigua	dwarf cushion star		echinoderm	A	intertidal	18	21	330	1100	28	0.6	14	0.235	1	14	0.282	0.7	14	0.211	0.9	14	0.445	0.307122	0.510826	0.0166376	0.154151	0.0174473	0.405465	0.330421	0.0284199	0.606136	McElroy DJ, Nguyen HD, Byrne M (2012) Respiratory response of the intertidal seastar parvulastra exigua to contemporary and near-future pulses of warming and hypercapnia. Journal of Experimental Marine Biology and Ecology 416: 1-7
Parvulastra exigua	dwarf cushion star		echinoderm	A	intertidal	18	24	330	1100	28	0.6	14	0.235	1.6	14	0.346	1.7	14	0.211	1	14	0.576	0.371227	0.980829	0.0142976	1.04145	0.0120577	0.510826	0.364874	0.0346556	1.50408
Echinometra sp. A	Pacific sea urchin		echinoderm	A	marine	28	31	400	900	70	26.8	15	0.988	25.1	15	1.558	26.3	15	0.532	29.1	15	1.44	1.20001	-0.065534	0.000347465	-0.0188329	0.000117884	0.0823363	0.0312282	0.000253853	-0.0856554	Uthicke S, Liddy M, Nguyen HD, Byrne M (2014) Interactive effects of near-future temperature increase and ocean acidification on physiology and gonad development in adult pacific sea urchin, echinometra sp. A. Coral Reefs 33: 831-845
Ophiura ophiura	serpent star		echinoderm	A	marine	10	15	600	1300	40	0.25	6	0.05	1.7	6	0.5	0.35	6	0.1	1.5	6	0.6	0.394493	1.91692	0.0210842	0.336472	0.0202721	1.79176	0.357845	0.0333333	1.97408	Wood H, Spicer JI, Lowe DM, Widdicombe S (2010) Interaction of ocean acidification and temperature; the high cost of survival in the brittlestar ophiura ophiura. Marine Biology 157: 2001-2013
Strongylocentrotus purpuratus	purple sea urchin		echinoderm	L	intertidal	13	18	400	1100	4.5	40	4	1.02	30	4	1.78	40	4	1.2	30	4	1.7	1.46106	-0.287682	0.00104267	0	0.000387562	-0.287682	0.0608971	0.00096534	-0.287682	Padilla-Gamiño JL, Kelly MW, Evans TG, Hofmann GE (2013) Temperature and co2 additively regulate physiology, morphology and genomic responses of larval sea urchins, strongylocentrotus purpuratus. Proceedings of the Royal Society of London B: Biological Sciences 280:
Chiloscyllium punctatum	bamboo shark		elasmobranch	E	marine	26	30	380	1400	30	9.38	5	4.7	17.5	5	8.6	5.13	5	4.7	8.71	5	5.47	6.08401	0.623621	0.0985139	-0.603474	0.21809	-0.074108	0.70422	0.129094	0.345418	Rosa R, Baptista M, Lopes VM, Pegado MR, Ricardo Paula J, Trübenbach K, Leal MC, Calado R, Repolho T (2014) Early-life exposure to climate change impairs tropical shark survival. Proceedings of the Royal Society of London B: Biological Sciences 281:
Chiloscyllium punctatum	bamboo shark		elasmobranch	E	marine	26	30	380	1400	60	37.4	5	11.3	67.08	5	20.5	29.6	5	6.8	38.7	5	19.3	15.5457	0.584215	0.0369365	-0.233896	0.0288127	0.0341689	0.511104	0.0679995	0.460601
Chiloscyllium punctatum	bamboo shark		elasmobranch	E	marine	26	30	380	1400	100	82.4	5	12.5	125.8	5	20.6	68.8	5	6.9	84.7	5	20.6	16.2217	0.423108	0.00996546	-0.180382	0.00661416	0.0275302	0.251254	0.0164329	0.308698
Chiloscyllium punctatum	bamboo shark		elasmobranch	J	marine	26	30	380	1400	130	81.2	5	12.68	160.7	5	5.1	73.5	5	1.5	114.1	5	17.8	11.2459	0.682624	0.00507848	-0.0996298	0.00496034	0.34016	0.19348	0.00974446	0.633523
Limacina helicina	shelled pteropod		gastropod	A	routine	0	4	380	550	1	5.50969	3	0.556044	6.49638	4	0.495635	5.88573	4	0.52983	7.18217	4	0.700515	0.577585	0.164736	0.00485022	0.0660226	0.00542089	0.265093	0.148925	0.0057733	0.221007	Comeau S, Jeffree R, Teyssié J-L, Gattuso J-P (2010) Response of the arctic pteropod <italic>limacina helicina</italic> to projected future environmental conditions. PLoS ONE 5: e11362
Limacina helicina	shelled pteropod		gastropod	A	routine	0	4	380	760	1	5.50969	3	0.556044	6.49638	4	0.495635	5.90322	4	0.861646	7.17219	4	0.409202	0.609394	0.164736	0.00485022	0.068989	0.00872125	0.263702	0.127156	0.00420881	0.223548
Limacina helicina	shelled pteropod		gastropod	A	routine	0	4	380	1120	1	5.50969	3	0.556044	6.49638	4	0.495635	6.18811	4	0.2677	7.48272	4	0.584555	0.485746	0.164736	0.00485022	0.11612	0.00386289	0.306087	0.13749	0.00492073	0.264065
Gibberulus gibberulus gibbosus	humpbacked conch		gastropod	A	subtidal	28	33	450	950	14	90	11	20.2	125	9	20.1	90	10	15.8	125	10	30.4	22.284	0.328504	0.00745253	0	0.00766155	0.328504	0.200785	0.0104942	0.328504	Lefevre S, Watson SA, Munday PL, Nilsson GE (2015) Will jumping snails prevail? Influence of near-future CO2, temperature and hypoxia on respiratory performance in the tropical conch Gibberulus gibberulus gibbosus. Journal of Experimental Biology.In press. doi:10.1242/jeb.120717
Littorina littorea	common periwinkle		gastropod	A	intertidal	15	21	428	1000	30	3.75	6	0.522	3.2	6	0.522	2.6	6	0.522	3.2	6	0.419	0.49825	-0.158605	0.0076644	-0.366244	0.00994749	-0.158605	0.152916	0.00608688	-0.603916	Melatunan S, Calosi P, Simon DR, John A, Widdicombe S (2011) Exposure to elevated temperature and pco2 reduces respiration rate and energy status in the periwinkle littorina littorea. Physiological and Biochemical Zoology 84: 583-594
Crepidula fornicata	common slippershell		gastropod	A	intertidal	10	13	390	750	168	4.17989	6	1.68483	13.5979	6	6.48013	5.29101	6	2.98086	9.20635	6	5.83212	4.68321	1.17963	0.0649297	0.235722	0.079979	0.789607	0.600808	0.0939637	1.25817	Noisette F, Bordeyne F, Davoult D, Martin S (2015) Assessing the physiological responses of the gastropod crepidula fornicata to predicted ocean acidification and warming. Limnology and Oceanography: n/a-n/a
Crepidula fornicata	common slippershell		gastropod	A	intertidal	10	16	390	750	168	4.17989	6	1.68483	11.2169	6	4.27689	5.07937	6	3.11046	10.7407	6	7.51695	4.67199	0.987138	0.0513091	0.1949	0.089579	0.943758	0.64624	0.108712	1.06427
Crepidula fornicata	common slippershell		gastropod	A	intertidal	10	19	390	750	168	4.17989	6	1.68483	10.2646	6	3.75848	5.29101	6	2.98086	10.1058	6	5.57291	3.77186	0.89841	0.0494246	0.235722	0.079979	0.882826	0.546566	0.0777629	1.00119
Crepidula fornicata	common slippershell		gastropod	A	intertidal	10	13	390	1400	168	4.17989	6	1.68483	13.5979	6	6.48013	5.07937	6	3.11046	11.746	6	6.09132	4.78566	1.17963	0.0649297	0.1949	0.089579	1.03323	0.525561	0.0719008	1.24368
Crepidula fornicata	common slippershell		gastropod	A	intertidal	10	16	390	1400	168	4.17989	6	1.68483	11.2169	6	4.27689	5.29101	6	2.98086	13.3333	6	7.77616	4.75617	0.987138	0.0513091	0.235722	0.079979	1.15998	0.567278	0.0837683	1.08159
Crepidula fornicata	common slippershell		gastropod	A	intertidal	10	19	390	1400	168	4.17989	6	1.68483	10.2646	6	3.75848	5.07937	6	3.11046	13.7566	6	11.0162	6.0827	0.89841	0.0494246	0.1949	0.089579	1.19123	0.717365	0.133958	0.98241
Crepidula fornicata	common slippershell		gastropod	A	intertidal	18	26	380	750	70	28.8333	12	17.9587	54.4167	12	16.6103	29.4545	11	16.8307	44.4167	12	11.7895	15.9536	0.635138	0.0400924	0.0213161	0.062011	0.432083	0.383074	0.0381991	0.64649	Noisette F, Richard J, Le Fur I, Peck LS, Davoult D, Martin S (2015) Metabolic responses to temperature stress under elevated pco2 in crepidula fornicata. Journal of Molluscan Studies 81: 238-246
Crepidula fornicata	common slippershell		gastropod	A	intertidal	18	32	380	750	70	28.8333	12	17.9587	74	12	35.4939	29.4545	11	16.8307	67.6667	12	33.0821	27.3976	0.942533	0.0514998	0.0213161	0.062011	0.853062	0.448007	0.0522464	0.950893
Crepidula fornicata	common slippershell		gastropod	A	intertidal	18	26	380	1000	70	28.8333	12	17.9587	54.4167	12	16.6103	29	10	10.0995	38.0833	12	14.4377	15.2702	0.635138	0.0400924	0.0057637	0.0444564	0.278245	0.412555	0.0443049	0.638196
Crepidula fornicata	common slippershell		gastropod	A	intertidal	18	32	380	1000	70	28.8333	12	17.9587	74	12	35.4939	29	10	10.0995	74.5833	12	31.2859	26.3179	0.942533	0.0514998	0.0057637	0.0444564	0.950385	0.424879	0.0469914	0.944783
Haliotis iris	rainbow abalone	small	gastropod	J	marine	8.8	16.5	450	1000	100	629.448	15	207.016	1386.81	15	236.559	689.917	15	192.191	1416.7	15	162.718	201.389	0.789915	0.00915079	0.0917275	0.0123844	0.811241	0.176296	0.00809047	0.832594	Cunningham SC, Smith AM, Lamare MD (2015) The effects of elevated pco2 on growth, shell production and metabolism of cultured juvenile abalone, haliotis iris. Aquaculture Research: n/a-n/a
Haliotis iris	rainbow abalone	large	gastropod	J	marine	8.8	16.5	450	1000	100	191.388	15	59.2993	754.067	15	163.073	214.354	15	88.9489	800	15	311.321	183.672	1.37118	0.00951783	0.113329	0.0178796	1.43031	0.251735	0.0164959	1.40118
Haliotis iris	rainbow abalone	small	gastropod	J	marine	8.8	16.5	450	1600	100	629.448	15	207.016	1386.81	15	236.559	646.475	15	320.124	1510.42	15	297.343	269.123	0.789915	0.00915079	0.0266905	0.0235582	0.875297	0.193977	0.00979461	0.802117
Haliotis iris	rainbow abalone	large	gastropod	J	marine	8.8	16.5	450	1600	100	191.388	15	59.2993	754.067	15	163.073	209.624	15	91.3797	742.986	15	228.491	150.555	1.37118	0.00951783	0.0910146	0.0190685	1.35638	0.220924	0.012705	1.39508
Nassarius conoidalis	cone-shaped Nassa		gastropod	L	intertidal	15	30	350	950	31	0.949	24	0.124	1.588	24	0.165	0.949	24	0.0825	1.608	24	0.181	0.143325	0.514822	0.00116121	0	0.00102627	0.527338	0.0689993	0.0012393	0.514822	Zhang H, Shin PKS, Cheung SG (2015) Physiological responses and scope for growth upon medium-term exposure to the combined effects of ocean acidification and temperature in a subtidal scavenger nassarius conoidalis. Marine Environmental Research 106: 51-60
Nassarius conoidalis	cone-shaped Nassa		gastropod	L	intertidal	15	30	350	1250	31	0.949	24	0.124	1.588	24	0.165	0.9279	24	0.0825	1.526	24	0.247	0.166145	0.514822	0.00116121	-0.0224848	0.00104075	0.474996	0.0832251	0.001803	0.501446
Pagothenia borchgrevinki	bald notothen		teleost	A	marine	-0.5	4	450	1000	28	20	4	1.63	25	4	5.046	23	4	6.67	35	4	5.046	4.95152	0.223144	0.0118454	0.139762	0.0226856	0.559616	0.162301	0.00685691	0.336472	Enzor LA, Zippay ML, Place SP (2013) High latitude fish in a high co2 world: Synergistic effects of elevated temperature and carbon dioxide on the metabolic rates of antarctic notothenioids. Comparative Biochemistry and Physiology Part A: Molecular & Integrative Physiology 164: 154-161
Trematomus bernacchii	emerald rockcod		teleost	A	marine	-0.5	4	450	1000	28	10	4	2.2	25	4	1	14	4	2.2	27	4	2.2	1.96977	0.916291	0.0125	0.336472	0.0182735	0.993252	0.229912	0.0137598	1.06471
Trematomus hansoni	striped rockcod		teleost	A	marine	-0.5	4	450	1000	28	20	4	0.8	35	4	3.79	33	4	3.46	33	4	6.255	4.06512	0.559616	0.00333145	0.500775	0.0031483	0.500775	0.189846	0.00938187	0.875469
Trematomus newnesi	dusky rockcod		teleost	A	marine	-0.5	4	450	1000	28	10	4	3.21	33	4	4.71	32	4	3.88	40	4	2.8	3.72097	1.19392	0.030853	1.16315	0.0294356	1.38629	0.321973	0.0269852	1.70475
Gadus morhus	Atlantic cod		teleost	A	marine	10	18	500	1150	28	2.33	8	0.55	2.65	8	0.37	2.196	8	0.49	2.7	8	0.49	0.479479	0.128691	0.00940185	-0.0592307	0.0131886	0.147384	0.206331	0.011082	0.0768021	Kreiss CM, Michael K, Lucassen M, Jutfelt F, Motyka R, Dupont S, Pörtner HO (2015) Ocean warming and acidification modulate energy budget and gill ion regulatory mechanisms in atlantic cod (gadus morhua). Journal of Comparative Physiology B: 1-15
Gadus morhus	Atlantic cod		teleost	A	marine	10	18	500	2200	28	2.33	8	0.55	2.65	8	0.37	1.81	8	0.46	2.97	8	0.55	0.488237	0.128691	0.00940185	-0.252541	0.0150387	0.242694	0.207905	0.0112517	-0.0897463
Ostorhinchus cyanosoma	yellowstripe cardinalfish		teleost	A	marine	29	31	400	1050	7	225	7	82	375	7	82	350	7	90	475	7	82	84.0714	0.510826	0.025805	0.441833	0.0284203	0.747214	0.298742	0.0232316	0.798508	Munday PL, Crawley NE, Nilsson GE (2009) Interacting effects of elevated temperature and ocean acidification on the aerobic performance of coral reef fishes. Marine Ecology-Progress Series 388: 235-242
Ostorhinchus cyanosoma	yellowstripe cardinalfish		teleost	A	marine	29	32	400	1050	7	225	7	82	525	7	82	350	7	90	500	7	90	86.093	0.847298	0.0224593	0.441833	0.0284203	0.798508	0.301119	0.0236028	1.06087
Ostorhinchus doederleini	fourline cardinalfish		teleost	A	marine	29	31	400	1050	7	300	7	108	325	7	90	300	7	101	500	7	101	100.207	0.0800427	0.0294695	0	0.0347063	0.510826	0.305807	0.0243434	0.0800427
Ostorhinchus doederleini	fourline cardinalfish		teleost	A	marine	29	32	400	1050	7	300	7	108	450	7	111	300	7	101	500	7	135	114.467	0.405465	0.0272063	0	0.0347063	0.510826	0.333365	0.0289286	0.405465
Gymnodraco acuticeps	Antarctic dragonfish		teleost	E	marine	-1	2	420	650	21	1.20364	5	0.336032	1.8196	5	0.421127	1.3456	5	0.670337	1.9924	5	0.424761	0.479594	0.413266	0.0263011	0.11149	0.065223	0.50399	0.307903	0.0246784	0.48839	Flynn EE, Bjelde BE, Miller NA, Todgham AE (2015) Ocean acidification exerts negative effects during warming conditions in a developing antarctic fish. Conservation Physiology 3:
Gymnodraco acuticeps	Antarctic dragonfish		teleost	E	marine	-1	2	420	1000	21	1.20364	5	0.336032	1.8196	5	0.421127	1.4996	5	0.418394	1.6596	5	0.324316	0.377657	0.413266	0.0263011	0.219848	0.031157	0.321226	0.298705	0.023226	0.563969
Pomacentrus amboinensis	ambon damsel		teleost	J	marine	28	31	440	1000	4	687.664	8	207.863	863.517	8	148.474	724.409	8	111.355	832.021	8	200.44	171.63	0.227713	0.0151167	0.0520564	0.0143749	0.190557	0.267852	0.0186758	0.269386	Ferrari MCO, Munday PL, Rummer JL, McCormick MI, Corkill K, Watson SA, Allan BJM, Meekan MG, Chivers DP (2015) Interactive effects of ocean acidification and rising sea temperatures alter predation rate and predator selectivity in reef fish communities. Global change biology 21: 1848-1855
Pomacentrus nagasakiensis			teleost	J	marine	28	31	440	1000	4	648.294	8	89.0843	619.423	8	155.898	606.299	8	111.355	895.013	8	207.863	148.195	-0.0455565	0.0102783	-0.0669706	0.00657687	0.322494	0.186999	0.0091026	-0.115761
Hippoglossus hippoglossus	Atlantic halibut		teleost	J	marine	10	14	350	900	105	130	8	10	130	8	10	130	8	10	130	8	10	10	0	0.00147929	0	0.00147929	0	0.0753846	0.00147929	0	Gräns A, Jutfelt F, Sandblom E, Jönsson E, Wiklander K, Seth H, Olsson C, Dupont S, Ortega-Martinez O, Einarsdottir I et al. (2014) Aerobic scope fails to explain the detrimental effects on growth resulting from warming and elevated co2 in atlantic halibut. The Journal of Experimental Biology 217: 711-717
Hippoglossus hippoglossus	Atlantic halibut		teleost	J	marine	10	18	350	900	105	130	8	10	174.845	8	20.9945	130	8	10	155.052	8	16.3291	15.0616	0.296367	0.00254189	0	0.00147929	0.176223	0.0903732	0.00212602	0.296367
Dicentrarchus labrax	European sea bass		teleost	J	marine	17	19	400	1000	42	0.2	14	0.15	0.2	14	0.056	0.18	14	0.045	0.2	14	0.045	0.0861481	0	0.0457786	-0.105361	0.0446429	0	0.410173	0.0437946	-0.105361	Pope EC, Ellis RP, Scolamacchia M, Scolding JWS, Keay A, Chingombe P, Shields RJ, Wilcox R, Speirs DC, Wilson RW et al. (2014) European sea bass, dicentrarchus labrax, in a changing ocean. Biogeosciences 11: 2519-2530
Notothenia rossii	marbled rockcod		teleost	J	marine	1	7	400	2000	33	1.4	5	0.54	2.3	5	0.45	1.4	5	0.279	2.5	5	0.48	0.447867	0.496437	0.0374111	0	0.0376981	0.579818	0.377665	0.0371279	0.496437	Strobel A, Bennecke S, Leo E, Mintenbeck K, Pörtner H, Mark F (2012) Metabolic shifts in the antarctic fish notothenia rossii in response to rising temperature and pco2. Frontiers in zoology 9: 1-15

## Sheet: ST3_AAS
Latin name	Common name	Taxonomic group	Life stage	Habitat	Control temperature (°C)	Treatment temperature (°C)	Control PCO2 (μatm)	Treatment PCO2 (μatm)	CO2 exposure time (days)	Control AAS	N	SD	T AAS	N	SD	CO2 AAS	N	SD	T+CO2 AAS	N	SD	Pooled SD	lnRRT	V	lnRRCO2	V	lnRRT+CO2	±95% CI	V	Expected lnRRadd	Effect	Reference
Pecten maximus	king scallop	bivalve	A	marine	10	20	365	987	50	10.2	7	3.3	5.3	5	3.9	9.3	5	6.8	11.5	9	4.5	4.6375	-0.654681	0.123248	-0.0923733	0.121879	0.119959	0.350431	0.0319663	-0.840783	Antagonistic	Schalkhausser B, Bock C, Pörtner H-O, Lannig G (2014) Escape performance of temperate king scallop, pecten maximus under ocean warming and acidification. Marine Biology 161: 2819-2829
Dosidicus gigas	jumbo squid	cephalopod	J	marine	10	20	294	994	0.5	7.05564	7	10.3801	9.82993	10	6.80132	2.75382	7	8.70452	4.76737	10	6.00277	7.83522	0.331604	0.357069	-0.940838	1.73651	-0.392032	1.34047	0.46774	-0.243981	Additive	Rosa R, Seibel BA (2008) Synergistic effects of climate-related variables suggest future physiological impairment in a top oceanic predator. Proceedings of the National Academy of Sciences 105: 20776-20780
Dosidicus gigas	jumbo squid	cephalopod	J	marine	10	25	294	994	0.5	7.05564	7	10.3801	23.8164	5	12.7351	2.75382	7	8.70452	12.6806	5	7.07369	9.87415	1.21655	0.366382	-0.940838	1.73651	0.586247	1.19453	0.371433	1.01733	Additive
Metapenaeus joyneri	Metapenaeus joyneri	crustacean	A	marine	15	20	395	9869	10	15.5	10	8.1	11.3	10	5.6	9.5	10	4.1	8.8	10	7.9	6.63683	-0.316037	0.0518685	-0.489548	0.0459351	-0.566088	0.643825	0.1079	-1.07313	Antagonistic	Dissanayake A, Ishimatsu A (2011) Synergistic effects of elevated co2 and temperature on the metabolic scope and activity in a shallow-water coastal decapod (metapenaeus joyneri; crustacea: Penaeidae). ICES Journal of Marine Science: Journal du Conseil 68: 1147-1154
Gibberulus gibberulus gibbosus	humpbacked conch	gastropod	A	subtidal	28	33	450	950	14	300	10	61	340	8	67	300	9	81	300	9	51	65.7191	0.125163	0.00898847	0	0.0122344	0	0.167984	0.00734556	0.125163	Additive	Lefevre S, Watson SA, Munday PL, Nilsson GE (2015) Will jumping snails prevail? Influence of near-future CO2, temperature and hypoxia on respiratory performance in the tropical conch Gibberulus gibberulus gibbosus. Journal of Experimental Biology.In press. doi:10.1242/jeb.120717
Ostorhinchus cyanosoma	yellowstripe cardinalfish	teleost	A	marine	29	31	400	1050	7	800	7	164	600	7	180	400	7	180	400	7	164	172.186	-0.287682	0.0188607	-0.693147	0.0349321	-0.693147	0.339583	0.0300179	-1.38629	Antagonistic	Munday PL, Crawley NE, Nilsson GE (2009) Interacting effects of elevated temperature and ocean acidification on the aerobic performance of coral reef fishes. Marine Ecology-Progress Series 388: 235-242
Ostorhinchus cyanosoma	yellowstripe cardinalfish	teleost	A	marine	29	32	400	1050	7	800	7	164	600	7	180	400	7	180	250	7	180	176.136	-0.287682	0.0188607	-0.693147	0.0349321	-1.16315	0.554582	0.0800607	-1.38629	Additive
Ostorhinchus doederleini	fourline cardinalfish	teleost	A	marine	29	31	400	1050	7	600	7	167	500	7	151	350	7	151	400	7	151	155.155	-0.182322	0.0240962	-0.538997	0.0376572	-0.405465	0.347452	0.0314251	-0.875469	Antagonistic
Ostorhinchus doederleini	fourline cardinalfish	teleost	A	marine	29	32	400	1050	7	600	7	167	450	7	167	350	7	151	200	7	241	184.838	-0.287682	0.0307418	-0.538997	0.0376572	-1.09861	0.91618	0.218499	-1.09861	Additive
Hippoglossus hippoglossus	Atlantic halibut	teleost	J	marine	10	14	350	900	105	170.917	8	30.9451	202.228	8	27.202	173.901	8	29.0907	233.072	8	26.267	28.4331	0.16822	0.00635924	0.0173078	0.00759554	0.310173	0.147785	0.0056852	0.182867	Additive	Gräns A, Jutfelt F, Sandblom E, Jönsson E, Wiklander K, Seth H, Olsson C, Dupont S, Ortega-Martinez O, Einarsdottir I et al. (2014) Aerobic scope fails to explain the detrimental effects on growth resulting from warming and elevated co2 in atlantic halibut. The Journal of Experimental Biology 217: 711-717
Hippoglossus hippoglossus	Atlantic halibut	teleost	J	marine	10	18	350	900	105	170.917	8	30.9451	240	8	28	173.901	8	29.0907	270	8	28	29.0339	0.339463	0.00579895	0.0173078	0.00759554	0.457246	0.144587	0.00544187	0.35182	Additive
Dicentrarchus labrax	European sea bass	teleost	J	marine	17	19	400	1000	42	0.5	14	0.78	0.7	14	0.39	0.4	14	0.555	0.5	14	0.37	0.548959	0.336472	0.196001	-0.223144	0.31134	0	0.904456	0.212943	0.182322	Additive	Pope EC, Ellis RP, Scolamacchia M, Scolding JWS, Keay A, Chingombe P, Shields RJ, Wilcox R, Speirs DC, Wilson RW et al. (2014) European sea bass, dicentrarchus labrax, in a changing ocean. Biogeosciences 11: 2519-2530
